# Supplementary material for: A heterocyte glycolipid-based calibration to reconstruct past continental climate change
Source: Nat Commun. 2021 Apr 23;12:2406. doi: 10.1038/s41467-021-22739-3 (PMC8065054; doi:10.1038/s41467-021-22739-3)
Supplement: Supplementary file 3 — Source Data [file 41467_2021_22739_MOESM3_ESM.xlsx]

## Sheet: Figure 3
Lake	Abbreviation	DE HG26 diol	P HG26 diol	HG26 keto-ols	HG26 diols	HG28 keto-ols	HG28 diols	HG28 keto-diols	HG28 triols	HG30 keto-ols	HG30 diols	HG30 keto-diols	HG30 triols	HG32 keto-diols	HG32 triols
East African lakes
Albert	Al	0.00018665	0.00139268	0.012561	0.846107	0.00562597	0.0854301	0.000495013	0.00659636	0.000130942	0.00137639	0.0024414	0.0376565	0	0
Bandasa	Ba	0	0.00281789	0.102841	0.455211	0.0399963	0.12499	0.0477156	0.176379	0	0	0.0180157	0.0320334	0	0
Bigata	Bi	0	0	0.13181	0.304336	0.0324515	0.122576	0.108536	0.155799	0	0	0.0829164	0.0615755	0	0
Bugwagi	Bu	0	0.00278399	0.0333706	0.814033	0.00850304	0.0871273	0.00127561	0.0174471	0.00126161	0.00263521	0.0027726	0.0112431	0.0007089	0.0168384
Bujuku	Bk	0	0.0211711	0.152137	0.373868	0.0351608	0.0694626	0.107815	0.125197	0	0	0.0464159	0.068773	0	0
Bukurungu East	Be	0	0.00959887	0.179299	0.464349	0.0336062	0.0964645	0.0716429	0.103326	0	0	0.0166632	0.0250499	0	0
Edward	Ed	0	0.00259335	0.0204647	0.567042	0.00846257	0.319275	0.00250313	0.016006	0.000633351	0.0113172	0.00170243	0.0500008	0	0
Eldoret Nakuru 1a	El 1	0	0.00586828	0.0783652	0.251312	0.0328604	0.111137	0.00788045	0.0215713	0	0	0.122897	0.368109	0	0
Eldoret Nakuru 2	El 2	0.000615532	0.0013538	0.0727504	0.511348	0	0	0.00734534	0.0268203	0	0	0.124456	0.25531	0	0
Eldoret Nakuru 3	El 3	0	0.00319099	0.0525924	0.269942	0.0156725	0.0475235	0.0329908	0.322287	0	0.000756865	0.0652499	0.189794	0	0
Ellis	Es	0	0.000947652	0.0880729	0.351138	0.0619634	0.16385	0.00791654	0.0331195	0.000809231	0.00140698	0.13643	0.154346	0	0
Enchanted	En	0	0.000806235	0.197533	0.411754	0.0141003	0.0589784	0.0394687	0.0424724	0	0	0.105112	0.129775	0	0
Hausburg Tarn	Hat	0	0	0.0116024	0.0657318	0.00317982	0.0278882	0.0925577	0.0508074	0	0	0.563237	0.184995	0	0
Hohnell	Ho	0.000195099	0.000391513	0.293215	0.41658	0.0118473	0.0176306	0.0499597	0.0635221	3.57214e-05	0.000418952	0.0263082	0.119896	0	0
Hut Tarn	Hut	0.000321985	0.000546296	0.0979479	0.370242	0.0233832	0.0630363	0.0315536	0.0563552	0	0	0.146493	0.210121	0	0
Ibanda Pool	Ib	0	0.00700353	0.0856876	0.289602	0.0446103	0.108068	0.0988934	0.218737	0	0	0.0421521	0.105247	0	0
Karolero	Ka	0	0.00164266	0.00284153	0.0824957	0.0517816	0.734945	0	0	0.000761508	0.0112677	0.00342589	0.0947603	0.000967489	0.0151102
Kasenda	Ks	0	0.00207442	0.0162977	0.374579	0.0222555	0.505809	0.00153637	0.0127025	0.00161583	0.0134157	0.00630043	0.030486	0.00120752	0.0117201
Kasirya	Kr	0	0.00289327	0.0184939	0.473633	0.0209887	0.425482	0.00167875	0.00976038	0.00184419	0.013855	0.00326733	0.0128764	0.0023545	0.0128725
Katalin	Kt	0	0.00951733	0.0485339	0.226311	0.0259873	0.0388976	0.00304012	0.507146	0.0395571	0.0304997	0.0156801	0.0438023	0.00524905	0.00577919
Kibengo	Kb	0	0.000536459	0.00488456	0.432358	0.00907725	0.44057	0.0014296	0.00871106	0.00102434	0.0185052	0.00309683	0.0798067	0	0
Kifuruka	Ki	0	0.00163969	0.0208644	0.322058	0.0537855	0.419315	0.0018269	0.0100545	0.00128018	0.00644214	0.0133138	0.0978578	0.0338131	0.0177489
Kisibendi	Kn	0.000145907	0.000193041	0.000689928	0.00929628	0.0426197	0.506926	0.00083504	0.0023486	0.00119407	0.0119604	0.0223748	0.398355	0.000395777	0.00266485
Kitere	Ke	0.0016607	0.0387655	0.0314492	0.822006	0.00565285	0.0771765	0.0010038	0.0167138	0.000174155	0.00154504	0.00049203	0.00166026	0.00115233	0.000547593
Kyanga	Ky	0.000791529	0.00114146	0.0227706	0.451939	0.0198703	0.440106	0.00223268	0.0153022	0.00106397	0.0134803	0.00177566	0.011247	0.00216804	0.0161121
Kyaninga	Kg	0	0.000871156	0.00890304	0.118549	0.0286269	0.168297	0.00352312	0.16532	0.00356077	0.0163425	0.106137	0.229397	0.046148	0.104325
Large Hall Tarn	Lht	0	0.000697565	0.0680584	0.388267	0.031752	0.052931	0.00831729	0.0340014	0	0	0.307918	0.108057	0	0
Lower Kachope	Lka	0	0	0.124841	0.296305	0.0284088	0.117118	0.0699523	0.134331	0	0	0.090589	0.138455	0	0
Lower Kitandara	Lki	0	0	0.126351	0.262561	0.0104439	0.0317967	0.160704	0.139422	0	0	0.139373	0.129349	0	0
Mahuhura	Ma	0.000531312	0.004571	0.054527	0.670411	0.019067	0.218279	0.00130089	0.0131681	0.000491399	0.00535459	0.00104178	0.0112565	0	0
Mbajo	Mb	0.00164083	0.00296455	0.0390616	0.682288	0.0128767	0.222356	0.000388917	0.00673993	0.000296867	0.00925945	0.00193473	0.0081387	0.00629215	0.00576097
Middle Kachope	Mka	0	0.00478867	0.148658	0.336362	0.0275142	0.108825	0.0595766	0.113017	0	0	0.0684156	0.132842	0	0
Murabio	Mu	0.000918439	0.00212	0.0329114	0.755798	0.00520584	0.118666	0.00133897	0.0414221	0.000857825	0.00213664	0.00110437	0.0138524	0.00859791	0.0150703
Murusi	Mr	0	0.00180517	0.0373543	0.841173	0.00695569	0.0653559	0.000687773	0.014438	0	0.00184168	0.00258994	0.0113768	0.00556764	0.0108545
Mutinda	Mt	0	0.013855	0.209577	0.442617	0.0292879	0.0736697	0.105598	0.0987924	0	0	0.00187755	0.024726	0	0
Njarayabana	Nj	0.000134218	0.00355611	0.0542087	0.832051	0.00882846	0.0765512	0.00111644	0.0146692	0	0.000731259	0.00101751	0.00398458	0.000736117	0.00241553
Nyamswiga	Ny	0	0.0010797	0.00948158	0.230786	0.040822	0.479344	0.0016989	0.00885248	0.00162656	0.0112179	0.00827678	0.189362	0.0088023	0.00864903
Nyamugosani	Na	0.000380522	0.00255278	0.0415356	0.705381	0.0284015	0.2193	0	0.00152771	0	0.000921086	0	0	0	0
Nyantonde	Nt	0	0.00311248	0.0293411	0.500069	0.0182107	0.366234	0.00128912	0.0102263	0.00126085	0.0203508	0.00547971	0.0217179	0.0126195	0.0100882
Nyungu	Nu	0	0.000843208	0.038328	0.762592	0.0106535	0.166168	0.00114815	0.0101299	0.000802893	0.00645261	0.000507656	0.00237363	0	0
Oblong Tarn	Ot	0	0	0.0363616	0.12732	0.00730137	0.0398635	0.059139	0.0712406	0	0	0.402686	0.256088	0	0
Saka	Sk	0	0.0019756	0.0172204	0.406189	0.0298768	0.278659	0.000938116	0.00739708	0.00228651	0.00742682	0.0139905	0.187224	0.0176174	0.0291985
Speke	Sp	0	0	0.174513	0.316904	0.0646866	0.152769	0.106215	0.0818961	0	0	0.0518698	0.0511469	0	0
Tanganyika	Ta	0	0.000226211	0.0159389	0.869693	0.00207369	0.049938	0.000504398	0.015273	0	0	0.00354684	0.0428059	0	0
Upper Kachope	Uka	0	0.00784095	0.169873	0.432806	0.0351346	0.107446	0.0432059	0.0771272	0	0	0.0643162	0.0622505	0	0
Upper Kitandara	Uki	0	0.00213891	0.0706026	0.158116	0.0144777	0.0292082	0.207276	0.253113	0	0	0.207674	0.0573923	0	0
Other lakes and ponds
Conophyton Pond	CP	0	0	0.397773	0.452153	0	0	0.112641	0.0374328	0	0	0	0	0	0
Orange Pond	OP	0	0	0.438304	0.525961	0	0	0.0281165	0.00761801	0	0	0	0	0	0
Laguna Potrok Aike	Pa	0.00220675	0.00177975	0.036846	0.0737035	0.00540672	0.0313017	0.00177674	0.00430902	0.000600579	0.00121545	0.0557501	0.707991	0.00458938	0.072523
Lake Constance	Co	0	0.00756502	0.0824494	0.293041	0.0604212	0.0956353	0.086025	0.332565	0	0	0.0101925	0.0321059	0	0
Lake Schreventeich1	St	0	0	0.155666	0.588718	0.0641896	0.0868827	0.0379453	0.0665988	0	0	0	0	0	0
Lake Lading	La	0.00162738	0.00157629	0.0012212	0.0856288	0.00438613	0.0570709	0.000871213	0.0132799	0.00274275	0.0259262	0.0308854	0.377823	0.110541	0.28642
Lake Klakah	Kl	0	0.00169218	0.00238286	0.86048	0.00202709	0.0599407	0.000332494	0.0259712	0	0.00394936	0.00269826	0.0295892	0.00502438	0.00591277
Lake Towuti	To	0	0.00365169	0	0.0857277	0.0505681	0.460605	0.0021739	0.304807	0.00934904	0.0339725	0	0	0.0151768	0.033968
1Bauersachs et al. (2015)

## Sheet: Figure 4
Lake	Abbreviation	SWT (°C)	HG26 keto-ols				HG26 diols
			I	STD I	II	STD II	I	STD I	II	STD II
East African lakes
Albert	Al	27.9	0.0125466	0.0010692	0.00209739	0.000196604	0.96406	0.0155158	0.0212955	0.0167816
Bandasa	Ba	17.2	0.0301915		0.154094		0.670222		0.145492
Bigata	Bi	9	0.0528206		0.249394		0.561497		0.136289
Bugwagi	Bu	26.5	0.0310721		0.00830778		0.84567		0.11495
Bujuku	Bk	8.4	0.0356098		0.253622		0.545478		0.165291
Bukurungu East	Be	9.7	0.0483204	0.00288643	0.230254	0.00800316	0.538972	0.00253723	0.182454	0.0326824
Edward	Ed	26.8	0.0322209		0.00261234		0.841787		0.12338
Eldoret Nakuru 1a	El 1	14.1	0.0912385		0.146464		0.669905		0.0923924
Eldoret Nakuru 2	El 2	14.5	0.0220522		0.102499		0.646773		0.228675
Eldoret Nakuru 3	El 3	16.3	0.0310114	0.00813521	0.132969	0.0129417	0.789784	0.0176832	0.0462353	0.00339371
Ellis	Es	12.6	0.0136509		0.186874		0.726426		0.073049
Enchanted	En	8.2	0.0191774		0.305026		0.570838		0.104959
Hausburg Tarn	Hat	7.9	0.0191601		0.130869		0.650107		0.199864
Hohnell	Ho	7.9	0.0214338		0.391665		0.562003		0.0248988
Hut Tarn	Hut	5.7	0.0253968		0.183809		0.672296		0.118498
Ibanda Pool	Ib	15.3	0.0333356	0.00984705	0.194417	0.00103301	0.719614	0.011401	0.0526339	0.000520937
Karolero	Ka	26.7	0.0238599		0.00943776		0.842779		0.123924
Kasenda	Ks	25.8	0.0349981		0.0066971		0.85683		0.101475
Kasirya	Kr	26.3	0.032135		0.00544457		0.863577		0.0988438
Katalin	Kt	19.5	0.0471187		0.129468		0.649419		0.173995
Kibengo	Kb	27.7	0.00840153		0.00276976		0.898874		0.0899542
Kifuruka	Ki	23.4	0.0525931		0.00824984		0.807749		0.131409
Kisibendi	Kn	25	0.0488296	0.00134964	0.0202512	0.00212276	0.841755	0.00156879	0.0891639	0.00504119
Kitere	Ke	26.7	0.0329522		0.00389709		0.828675		0.134475
Kyanga	Ky	26.9	0.042846	0.0115415	0.00514436	0.00468156	0.841364	0.0204516	0.110646	0.0366747
Kyaninga	Kg	23.8	0.0620386		0.0078156		0.808746		0.1214
Large Hall Tarn	Lht	8.7	0.0139534		0.135191		0.522779		0.328076
Lower Kachope	Lka	8.4	0.0568207		0.239611		0.605399		0.0981689
Lower Kitandara	Lki	6.5	0.042851		0.282032		0.545775		0.129342
Mahuhura	Ma	24.6	0.0646872		0.0105288		0.821099		0.103685
Mbajo	Mb	24.5	0.047239		0.00691173		0.8498		0.0960489
Middle Kachope	Mka	8.7	0.0638182		0.242681		0.556474		0.137028
Murabio	Mu	26.7	0.0362302	0.000552652	0.00553392	0.000784136	0.875946	0.00688127	0.0822904	0.00821806
Murusi	Mr	26.1	0.0377438		0.00477538		0.860247		0.0972342
Mutinda	Mt	7.7	0.0694641	0.00192985	0.252196	0.00715445	0.523494	0.00378325	0.154846	0.00900785
Njarayabana	Nj	25.5	0.055857		0.00530871		0.822287		0.116548
Nyamswiga	Ny	23.5	0.0322098	0.00193242	0.00619774	0.000440336	0.84083	0.000872655	0.120762	0.00061943
Nyamugosani	Na	26.8	0.0439588		0.0116507		0.846372		0.0980186
Nyantonde	Nt	23.7	0.0506815		0.00474079		0.855703		0.0888746
Nyungu	Nu	24.7	0.0443941		0.00346086		0.832113		0.120032
Oblong Tarn	Ot	8.4	0.0371461		0.185003		0.703879		0.0739722
Saka	Sk	22.7	0.0357604		0.00491032		0.921322		0.0380072
Speke	Sp	5.8	0.0180158	0.000886474	0.336909	0.00609503	0.565847	0.000376856	0.0792277	0.00735836
Tanganyika	Ta	25.7	0.0147487		0.00324847		0.897356		0.0846465
Upper Kachope	Uka	7.8	0.0679764		0.213886		0.516955		0.201182
Upper Kitandara	Uki	5.8	0.0299981		0.278689		0.574758		0.116555
Other lakes and ponds
Conophyton Pond	CP	1	0.276501		0.2707		0.336805		0.115993
Orange Pond	OP	2.5	0.313208		0.247894		0.329625		0.109273
Laguna Potrok Aike	Pa	9.45326	0.0164787		0.267967		0.519262		0.196293
Lake Constance	Co	20.57	0.00880444		0.163161		0.759856		0.0681777
Lake Schreventeich1	St	15.7048	0		0.20912		0.79088		0
Lake Lading	La	28.71	0.00804132		0.00601968		0.87146		0.114479
Lake Klakah	Kl	29.5	0.00221138		0.000550194		0.84695		0.150288
Lake Towuti	To	29.8	0		0		0.945257		0.0547429
1Bauersachs et al. (2015)

## Sheet: Figure 5
Lake	Abbreviation	Sampling Date	SWT	HDI26	STD HDI26
			(°C)
East African lakes
Albert	Al		27.9	0.985356	0.000876762
Bandasa	Ba		17.2	0.813065
Bigata	Bi		9	0.692444
Bugwagi	Bu		26.5	0.96456
Bujuku	Bk		8.4	0.682616
Bukurungu East	Be		9.7	0.70063	0.00177291
Edward	Ed		26.8	0.963134
Eldoret Nakuru 1a	El 1		14.1	0.82059
Eldoret Nakuru 2	El 2		14.5	0.863077
Eldoret Nakuru 3	El 3		16.3	0.855861	0.0147657
Ellis	Es		12.6	0.795385
Enchanted	En		8.2	0.651743
Hausburg Tarn	Hat		7.9	0.832428
Hohnell	Ho		7.9	0.589307
Hut Tarn	Hut		5.7	0.785296
Ibanda Pool	Ib		15.3	0.787277	0.00354312
Karolero	Ka		26.7	0.972468
Kasenda	Ks		25.8	0.960757
Kasirya	Kr		26.3	0.964124
Katalin	Kt		19.5	0.833778
Kibengo	Kb		27.7	0.99074
Kifuruka	Ki		23.4	0.938869
Kisibendi	Kn		25	0.945173	0.00133578
Kitere	Ke		26.7	0.961756
Kyanga	Ky		26.9	0.951524	0.00158278
Kyaninga	Kg		23.8	0.928756
Large Hall Tarn	Lht		8.7	0.794533
Lower Kachope	Lka		8.4	0.71644
Lower Kitandara	Lki		6.5	0.659302
Mahuhura	Ma		24.6	0.926972
Mbajo	Mb		24.5	0.947339
Middle Kachope	Mka		8.7	0.696328
Murabio	Mu		26.7	0.960283	0.000282179
Murusi	Mr		26.1	0.957969
Mutinda	Mt		7.7	0.674908	0.00463935
Njarayabana	Nj		25.5	0.936392
Nyamswiga	Ny		23.5	0.963107	0.00216866
Nyamugosani	Na		26.8	0.950626
Nyantonde	Nt		23.7	0.944084
Nyungu	Nu		24.7	0.949351
Oblong Tarn	Ot		8.4	0.79187
Saka	Sk		22.7	0.962636
Speke	Sp		5.8	0.626814	0.0040762
Tanganyika	Ta		25.7	0.98383
Upper Kachope	Uka		7.8	0.707342
Upper Kitandara	Uki		5.8	0.673455
Other lakes and ponds
Conophyton Pond	CP		1	0.549163
Orange Pond	OP		2.5	0.51277
Laguna Potrok Aike	Pa		9.45326	0.659607	0.002
Lake Constance	Co		20.57	0.82323
Lake Schreventeich1	St		15.7048	0.79088
Lake Lading	La		28.71	0.990857
Lake Klakah	Kl		29.5	0.997396
Lake Towuti	To		29.8	1	0.001
Lake Schreventeich1
Water column sample		2013-08-16	20	0.893894
Water column sample		2013-08-21	19	0.872568
Water column sample		2013-08-23	20	0.882435
Water column sample		2013-09-03	17	0.832535
Water column sample		2013-09-06	18	0.849219
Water column sample		2013-09-10	16	0.772799
Water column sample		2013-09-20	13	0.733823
Water column sample		2013-09-24	14	0.720027
Water column sample		2013-09-27	13	0.748
Water column sample		2013-10-01	11.5	0.70252
Water column sample		2013-10-04	11.5	0.708041
Water column sample		2013-10-10	11.5	0.667758
Water column sample		2013-10-14	11	0.658683
Water column sample		2013-10-18	10.5	0.722372
Water column sample		2013-10-23	13	0.717033
1Bauersachs et al. (2015)

## Sheet: Figure 6
Panel A: Deglacial CO2-records							Panel B: Lake Malawi TEX86-record					Panel C: Lake Tanganyika TEX86- and HDI26-records
Event	Age (yr BP)	CO2 (ppmv)	STD CO2 (ppmv)	Reference			Age (yr BP)	TEX86-Tempature (°C)	Reference			Age (yr BP)	TEX86-Tempature (°C)	Reference	HDI26-SWT (°C)	STD HDI26-SWT (°C)
Law_Dome	21	307.8	1.1	Mac Farling-Meure et al. 2006			721.002	25.5793	Woltering et al. 2011			294			26.4936	0.318132
Law_Dome	21.26	305.78	0.64	Rubino et al. 2013			1326.83	25.3076	Woltering et al. 2011			980			24.828	0.0646455
Law_Dome	21.46	305.71	0.94	Rubino et al. 2013			1973.02	26.6744	Woltering et al. 2011			1313	24.6844	Tierney et al. 2010
Law_Dome	21.84	305.67	0.64	Rubino et al. 2013			2890.4	26.2655	Woltering et al. 2011			1404.5	24.218	Tierney et al. 2010
Law_Dome	22.2	308.02	3.18	Rubino et al. 2013			3220.7	25.3124	Woltering et al. 2011			1764			24.6761	0.0806008
Law_Dome	24.69	304.97	0.63	Rubino et al. 2013			3687.24	27.0039	Woltering et al. 2011			1997	24.3735	Tierney et al. 2010
Law_Dome	25.25	304.72	1.72	Rubino et al. 2013			4172.41	27.6264	Woltering et al. 2011			2316	23.6349	Tierney et al. 2010
Law_Dome	26	305.2	1.1	Mac Farling-Meure et al. 2006			4676.19	26.5903	Woltering et al. 2011			2499			25.6152	0.143365
Law_Dome	27	303.2	1.1	Mac Farling-Meure et al. 2006			5648.16	27.2062	Woltering et al. 2011			2544.5	23.8292	Tierney et al. 2010
Law_Dome	27.16	306.2	3.82	Rubino et al. 2013			7373.66	24.0318	Woltering et al. 2011			2818	23.4794	Tierney et al. 2010
Law_Dome	27.49	303.18	0.94	Rubino et al. 2013			8404.69	24.4765	Woltering et al. 2011			3092	23.6349	Tierney et al. 2010
Law_Dome	30.29	301.88	1.16	Rubino et al. 2013			10598.7	25.5561	Woltering et al. 2011			3234			25.6891	0.0990705
Law_Dome	31	303.3	1.1	Mac Farling-Meure et al. 2006			11327.4	25.8657	Woltering et al. 2011			3365.5	24.3735	Tierney et al. 2010
Law_Dome	31	303.6	1.1	Mac Farling-Meure et al. 2006			11905.2	24.7319	Woltering et al. 2011			3593	24.6456	Tierney et al. 2010
Law_Dome	31.33	304.61	2.21	Rubino et al. 2013			13147.3	26.2377	Woltering et al. 2011			3955.5	24.6067	Tierney et al. 2010
Law_Dome	32.13	303.85	0.67	Rubino et al. 2013			17613.1	23.1148	Woltering et al. 2011			4201			26.4992	0.0186689
Law_Dome	34.21	301.92	0.63	Rubino et al. 2013			19829.2	22.523	Woltering et al. 2011			4225	25.0732	Tierney et al. 2010
Law_Dome	35.61	300.7	2.45	Rubino et al. 2013			23052.1	23.512	Woltering et al. 2011			4448.5	24.8399	Tierney et al. 2010
Law_Dome	36	300	1.1	Mac Farling-Meure et al. 2006			25470.8	23.8758	Woltering et al. 2011			4582	25.0732	Tierney et al. 2010
Law_Dome	36	300.7	1.1	Mac Farling-Meure et al. 2006			27781.2	24.1907	Woltering et al. 2011			4847.5	24.6456	Tierney et al. 2010
Law_Dome	37.48	301.3	0.63	Rubino et al. 2013			30046.7	24.5923	Woltering et al. 2011			4980	25.4619	Tierney et al. 2010
Law_Dome	38	298.4	1.1	Mac Farling-Meure et al. 2006			32264.2	23.9623	Woltering et al. 2011			5243.5	25.1509	Tierney et al. 2010
Law_Dome	38.71	299.26	1.72	Rubino et al. 2013			34430.5	24.031	Woltering et al. 2011			5506.5	25.3842	Tierney et al. 2010
Law_Dome	38.9	297.73	1.72	Rubino et al. 2013			36542.3	23.5584	Woltering et al. 2011			5725.5	25.4231	Tierney et al. 2010
Law_Dome	39.28	298.11	2.56	Rubino et al. 2013			38519	23.1159	Woltering et al. 2011			6031	24.6456	Tierney et al. 2010
Law_Dome	40.24	297.87	1.16	Rubino et al. 2013			39185.8	22.9222	Woltering et al. 2011			6204.5	24.2957	Tierney et al. 2010
Law_Dome	41	300.4	1.1	Mac Farling-Meure et al. 2006								6290.5	24.6456	Tierney et al. 2010
Law_Dome	41.48	301.5	2.21	Rubino et al. 2013								6418	24.218	Tierney et al. 2010
Law_Dome	44.23	299.63	0.64	Rubino et al. 2013								6628	25.6563	Tierney et al. 2010
Law_Dome	44.46	297.33	0.63	Rubino et al. 2013								6751.5	26.2394	Tierney et al. 2010
Law_Dome	44.65	299.02	0.63	Rubino et al. 2013								6853	24.0625	Tierney et al. 2010
Law_Dome	46	295.1	1.1	Mac Farling-Meure et al. 2006								6885			24.7092	0.311903
Law_Dome	46.09	295.99	0.94	Rubino et al. 2013								6933	24.2957	Tierney et al. 2010
Law_Dome	48	295	1.1	Mac Farling-Meure et al. 2006								7052	23.907	Tierney et al. 2010
Law_Dome	48	295.7	1.1	Mac Farling-Meure et al. 2006								7323	24.4901	Tierney et al. 2010
Law_Dome	48.3	295.61	1.33	Rubino et al. 2013								7514	24.2957	Tierney et al. 2010
Law_Dome	49.82	294.22	1.16	Rubino et al. 2013								7743	24.2957	Tierney et al. 2010
Law_Dome	51	296	1.1	Mac Farling-Meure et al. 2006								7818	24.5678	Tierney et al. 2010
Law_Dome	51	296.2	1.1	Mac Farling-Meure et al. 2006								7969	23.8292	Tierney et al. 2010
Law_Dome	51.06	297.05	2.21	Rubino et al. 2013								8082	23.6349	Tierney et al. 2010
Law_Dome	51.34	295.28	0.63	Rubino et al. 2013								8194	23.9847	Tierney et al. 2010
Law_Dome	54	298.2	1.1	Mac Farling-Meure et al. 2006								8343	24.529	Tierney et al. 2010
Law_Dome	56	293.8	1.1	Mac Farling-Meure et al. 2006								8346			24.3796	0.237971
Law_Dome	56.24	293.81	0.94	Rubino et al. 2013								8600	24.218	Tierney et al. 2010
Law_Dome	56.34	293.17	1.72	Rubino et al. 2013								8782	24.5678	Tierney et al. 2010
Law_Dome	56.94	295.32	0.64	Rubino et al. 2013								8854	24.7233	Tierney et al. 2010
Law_Dome	57.12	294.86	1.72	Rubino et al. 2013								9247	24.6844	Tierney et al. 2010
Law_Dome	57.61	295.17	0.63	Rubino et al. 2013								9493	24.8788	Tierney et al. 2010
Law_Dome	60.13	290.92	1.16	Rubino et al. 2013								9668	24.7233	Tierney et al. 2010
Law_Dome	60.99	292.34	0.68	Rubino et al. 2013								9807			25.4235	0.153013
Law_Dome	61	291.5	1.1	Mac Farling-Meure et al. 2006								9842	24.8399	Tierney et al. 2010
Law_Dome	61	292.2	1.1	Mac Farling-Meure et al. 2006								9981	24.8399	Tierney et al. 2010
Law_Dome	62.61	294.34	0.63	Rubino et al. 2013								10224	24.9566	Tierney et al. 2010
Law_Dome	64	290.6	1.1	Mac Farling-Meure et al. 2006								10398	24.7233	Tierney et al. 2010
Law_Dome	64.4	288.12	2.01	Rubino et al. 2013								10609	24.5678	Tierney et al. 2010
Law_Dome	65.82	289.23	0.62	Rubino et al. 2013								10680	24.9566	Tierney et al. 2010
Law_Dome	66	289	1.1	Mac Farling-Meure et al. 2006								10967	24.4123	Tierney et al. 2010
Law_Dome	66	289.8	1.1	Mac Farling-Meure et al. 2006								11150	25.1121	Tierney et al. 2010
Law_Dome	66.21	289.76	0.94	Rubino et al. 2013								11225	25.2676	Tierney et al. 2010
Law_Dome	67.08	292.46	0.95	Rubino et al. 2013								11337	24.1013	Tierney et al. 2010
Law_Dome	70.05	287.77	1.16	Rubino et al. 2013								11365			24.46	0.00728772
Law_Dome	73.09	289.33	0.63	Rubino et al. 2013								11451	23.7126	Tierney et al. 2010
Law_Dome	76	290.5	1.1	Mac Farling-Meure et al. 2006								11527	24.218	Tierney et al. 2010
Law_Dome	76.26	291.56	2.21	Rubino et al. 2013								11605	26.2005	Tierney et al. 2010
Law_Dome	77	287.2	1.1	Mac Farling-Meure et al. 2006								11802	23.6737	Tierney et al. 2010
Law_Dome	77.17	286.66	1.34	Rubino et al. 2013								11924	23.4405	Tierney et al. 2010
Law_Dome	79.96	286.33	1.16	Rubino et al. 2013								12218	23.4405	Tierney et al. 2010
Law_Dome	80.34	287.99	0.63	Rubino et al. 2013								12348	23.4794	Tierney et al. 2010
Law_Dome	81	287.7	1.1	Mac Farling-Meure et al. 2006								12574	23.285	Tierney et al. 2010
Law_Dome	81.59	289.54	1.72	Rubino et al. 2013								12714	22.5464	Tierney et al. 2010
Law_Dome	82.27	287.99	0.5	Rubino et al. 2013								12826			23.2353	0.0296727
Law_Dome	83	285.2	1.1	Mac Farling-Meure et al. 2006								12906	22.663	Tierney et al. 2010
Law_Dome	83.26	285.05	1.68	Rubino et al. 2013								13157	22.8962	Tierney et al. 2010
Law_Dome	85.87	286.65	1.16	Rubino et al. 2013								13418	22.8185	Tierney et al. 2010
Law_Dome	86	285.4	1.1	Mac Farling-Meure et al. 2006								13581	22.8185	Tierney et al. 2010
Law_Dome	87.02	285.35	0.94	Rubino et al. 2013								13861	23.6737	Tierney et al. 2010
Law_Dome	88.17	287.17	0.63	Rubino et al. 2013								13977	23.4405	Tierney et al. 2010
Law_Dome	91	286.5	1.1	Mac Farling-Meure et al. 2006								14153	23.0906	Tierney et al. 2010
Law_Dome	91.16	286.63	0.5	Rubino et al. 2013								14190			23.619	0.101415
Law_Dome	93.38	283.16	1.16	Rubino et al. 2013								14394	22.8185	Tierney et al. 2010
Law_Dome	95.28	285.57	0.63	Rubino et al. 2013								14580	22.8962	Tierney et al. 2010
Law_Dome	96	287	1.1	Mac Farling-Meure et al. 2006								14706	22.5075	Tierney et al. 2010
Law_Dome	96.29	288.05	2.21	Rubino et al. 2013								14898	22.8962	Tierney et al. 2010
Law_Dome	98	288.6	1.1	Mac Farling-Meure et al. 2006								14980			23.6811	0.0800471
Law_Dome	98.89	285.47	0.63	Rubino et al. 2013								15028	23.5182	Tierney et al. 2010
Law_Dome	99.17	288.79	0.5	Rubino et al. 2013								15159	23.4016	Tierney et al. 2010
Law_Dome	99.74	284	1.16	Rubino et al. 2013								15292	23.0906	Tierney et al. 2010
Law_Dome	101	287.7	1.1	Mac Farling-Meure et al. 2006								15494	22.8574	Tierney et al. 2010
Law_Dome	102.68	286.84	0.64	Rubino et al. 2013								15837	23.0517	Tierney et al. 2010
Law_Dome	104	283.3	1.1	Mac Farling-Meure et al. 2006								16117	23.2072	Tierney et al. 2010
Law_Dome	104	285	1.1	Mac Farling-Meure et al. 2006								16331	22.7796	Tierney et al. 2010
Law_Dome	104.1	283.62	1.34	Rubino et al. 2013								16619	24.4901	Tierney et al. 2010
Law_Dome	105.35	283.18	1.16	Rubino et al. 2013								16765	22.2354	Tierney et al. 2010
Law_Dome	105.54	283.53	1.16	Rubino et al. 2013								16986	22.1188	Tierney et al. 2010
Law_Dome	106	286.5	1.1	Mac Farling-Meure et al. 2006								17135	22.7408	Tierney et al. 2010
Law_Dome	106.71	281.58	1.16	Rubino et al. 2013								17510	22.7796	Tierney et al. 2010
Law_Dome	109.17	283.65	0.63	Rubino et al. 2013								17857	22.352	Tierney et al. 2010
Law_Dome	112	284.1	1.1	Mac Farling-Meure et al. 2006								17891	22.352	Tierney et al. 2010
Law_Dome	113.3	284.15	0.94	Rubino et al. 2013								18122	22.4686	Tierney et al. 2010
Law_Dome	115	283.7	1.1	Mac Farling-Meure et al. 2006								18348	21.8466	Tierney et al. 2010
Law_Dome	116.82	283.82	0.94	Rubino et al. 2013								18354	22.4298	Tierney et al. 2010
Law_Dome	117.13	285.09	0.95	Rubino et al. 2013								18840	21.8466	Tierney et al. 2010
Law_Dome	123.08	285.91	0.64	Rubino et al. 2013								18901	22.1965	Tierney et al. 2010
Law_Dome	124	281.3	1.1	Mac Farling-Meure et al. 2006								18923			22.5545	0.13398
Law_Dome	125.26	281.36	0.94	Rubino et al. 2013								19295	22.2743	Tierney et al. 2010
Law_Dome	136	284.3	1.1	Mac Farling-Meure et al. 2006								19324	21.9244	Tierney et al. 2010
Law_Dome	136.34	284.43	0.94	Rubino et al. 2013								19691	22.0799	Tierney et al. 2010
Law_Dome	150	281.1	1.1	Mac Farling-Meure et al. 2006								19914	21.8855	Tierney et al. 2010
Law_Dome	150.66	282.8	0.79	Rubino et al. 2013								20009	22.2743	Tierney et al. 2010
Law_Dome	153.53	280.4	1.72	Rubino et al. 2013								20406	21.8078	Tierney et al. 2010
Law_Dome	154.06	282.3	0.63	Rubino et al. 2013								20543	21.5745	Tierney et al. 2010
Law_Dome	155.9	281.62	0.94	Rubino et al. 2013								21256	21.6134	Tierney et al. 2010
Law_Dome	156	281.5	1.1	Mac Farling-Meure et al. 2006								21766			22.3719	0.0520208
Law_Dome	169	276.8	1.1	Mac Farling-Meure et al. 2006								22029	21.6912	Tierney et al. 2010
Law_Dome	169.7	273.07	0.5	Rubino et al. 2013								22829	21.6523	Tierney et al. 2010
Law_Dome	170.51	280.24	0.63	Rubino et al. 2013								23625	21.4579	Tierney et al. 2010
Law_Dome	176	277.8	1.1	Mac Farling-Meure et al. 2006								24375	21.6523	Tierney et al. 2010
Law_Dome	176.54	277.86	0.94	Rubino et al. 2013								25037	21.6912	Tierney et al. 2010
Law_Dome	186.3	276.4	0.94	Rubino et al. 2013								25230			22.3488	0.310281
Law_Dome	187	276.3	1.1	Mac Farling-Meure et al. 2006								25565	21.8466	Tierney et al. 2010
Law_Dome	187.12	277.16	0.63	Rubino et al. 2013								25949	21.3413	Tierney et al. 2010
Law_Dome	197.87	278	0.63	Rubino et al. 2013								26222	21.6912	Tierney et al. 2010
Law_Dome	198	276.4	1.1	Mac Farling-Meure et al. 2006								26421	21.8078	Tierney et al. 2010
Law_Dome	198.07	276.46	0.94	Rubino et al. 2013								26585	21.5357	Tierney et al. 2010
Law_Dome	200.88	277.6	0.63	Rubino et al. 2013								26721			22.4908	0.171326
Law_Dome	207	276.7	1.1	Mac Farling-Meure et al. 2006								26750	21.4968	Tierney et al. 2010
Law_Dome	208.74	276.81	0.94	Rubino et al. 2013								26956	21.3413	Tierney et al. 2010
Law_Dome	216	278.2	1.1	Mac Farling-Meure et al. 2006								27236	21.3413	Tierney et al. 2010
Law_Dome	216.13	278.31	0.94	Rubino et al. 2013								27594	21.3802	Tierney et al. 2010
Law_Dome	226.99	277.01	0.94	Rubino et al. 2013								28009	22.041	Tierney et al. 2010
Law_Dome	227	276.9	1.1	Mac Farling-Meure et al. 2006								28027	22.1188	Tierney et al. 2010
Law_Dome	227.14	278.27	1.27	Rubino et al. 2013								28157			22.5198	0.188164
Law_Dome	255.93	277.36	0.63	Rubino et al. 2013								28462	21.5745	Tierney et al. 2010
Law_Dome	260	276.3	1.1	Mac Farling-Meure et al. 2006								28549	22.352	Tierney et al. 2010
Law_Dome	260.26	276.32	0.94	Rubino et al. 2013								28934	21.73	Tierney et al. 2010
Law_Dome	268.11	276.66	0.63	Rubino et al. 2013								29404	22.1965	Tierney et al. 2010
Law_Dome	300.9	278.02	0.63	Rubino et al. 2013								29159	22.1965	Tierney et al. 2010
Law_Dome	310	276.6	1.1	Mac Farling-Meure et al. 2006								29507	22.3131	Tierney et al. 2010
Law_Dome	310.19	276.69	0.94	Rubino et al. 2013								29855	22.5075	Tierney et al. 2010
Law_Dome	321	274.5	1.1	Mac Farling-Meure et al. 2006								30203	22.3131	Tierney et al. 2010
Law_Dome	321.4	273.78	0.5	Rubino et al. 2013								30417			22.8828	0.232916
Law_Dome	340	271.8	1.1	Mac Farling-Meure et al. 2006								30552	22.4298	Tierney et al. 2010
Law_Dome	340.54	271.11	0.5	Rubino et al. 2013								30900	22.8185	Tierney et al. 2010
Law_Dome	346.58	275.07	0.63	Rubino et al. 2013								31248	22.6241	Tierney et al. 2010
Law_Dome	359.01	279.36	0.95	Rubino et al. 2013								31596	22.6241	Tierney et al. 2010
Law_Dome	361.82	281.11	0.94	Rubino et al. 2013								31945	22.7019	Tierney et al. 2010
Law_Dome	362	281	1.1	Mac Farling-Meure et al. 2006								32049			23.2065	0.0696759
Law_Dome	376.99	282.57	0.64	Rubino et al. 2013								32293	23.0517	Tierney et al. 2010
Law_Dome	390	281.7	1.1	Mac Farling-Meure et al. 2006								32380	23.0129	Tierney et al. 2010
Law_Dome	390.14	281.83	0.94	Rubino et al. 2013								32641	22.7796	Tierney et al. 2010
Law_Dome	400.35	283.53	1.27	Rubino et al. 2013								32815	22.5464	Tierney et al. 2010
Law_Dome	420.32	283.95	0.64	Rubino et al. 2013								33337	22.7408	Tierney et al. 2010
Law_Dome	448.47	283.12	0.64	Rubino et al. 2013								33686	22.663	Tierney et al. 2010
Law_Dome	480.6	280.31	1.27	Rubino et al. 2013								33946			23.2118	0.042501
Law_Dome	500.84	282.23	0.95	Rubino et al. 2013								34034	22.7796	Tierney et al. 2010
Law_Dome	519	282.5	1.1	Mac Farling-Meure et al. 2006								34382	22.4298	Tierney et al. 2010
Law_Dome	521	279.5	1.1	Mac Farling-Meure et al. 2006								34904	22.8185	Tierney et al. 2010
Law_Dome	521.2	279.73	0.5	Rubino et al. 2013								35427	22.974	Tierney et al. 2010
Law_Dome	539	279.6	1.1	Mac Farling-Meure et al. 2006								35784			23.3041	0.226191
Law_Dome	539.14	279.7	0.94	Rubino et al. 2013								35818.5	22.9351	Tierney et al. 2010
Law_Dome	559.67	280.91	0.63	Rubino et al. 2013								36253.5	23.1295	Tierney et al. 2010
Law_Dome	600	280.1	1.1	Mac Farling-Meure et al. 2006								36776	23.0517	Tierney et al. 2010
Law_Dome	601.15	278.36	0.5	Rubino et al. 2013								36911			23.8478	0.136098
Law_Dome	619.88	284.07	0.64	Rubino et al. 2013								37211.5	22.8962	Tierney et al. 2010
Law_Dome	642.55	281.58	0.94	Rubino et al. 2013								37559.5	22.6241	Tierney et al. 2010
Law_Dome	644	281.5	1.1	Mac Farling-Meure et al. 2006								37907.5	22.663	Tierney et al. 2010
Law_Dome	671.8	278.43	0.5	Rubino et al. 2013								38255.5	22.7796	Tierney et al. 2010
Law_Dome	674	281.1	1.1	Mac Farling-Meure et al. 2006								38604.5	22.8962	Tierney et al. 2010
Law_Dome	690.49	282.2	0.94	Rubino et al. 2013								38952.5	23.0129	Tierney et al. 2010
Law_Dome	692	282.1	1.1	Mac Farling-Meure et al. 2006								39300.5	22.7796	Tierney et al. 2010
Law_Dome	698.73	282.41	0.63	Rubino et al. 2013								39648.5	22.2743	Tierney et al. 2010
Law_Dome	739.05	283.69	0.94	Rubino et al. 2013								39997	21.9633	Tierney et al. 2010
Law_Dome	743	283.6	1.1	Mac Farling-Meure et al. 2006
Law_Dome	750.19	284.54	0.64	Rubino et al. 2013
Law_Dome	784.02	283.97	1.41	Rubino et al. 2013
Law_Dome	790	283.9	1.1	Mac Farling-Meure et al. 2006
Law_Dome	803.71	284.51	1.27	Rubino et al. 2013
Law_Dome	834.39	282.84	0.94	Rubino et al. 2013
Law_Dome	845	282.8	1.1	Mac Farling-Meure et al. 2006
Law_Dome	850.59	283.09	0.64	Rubino et al. 2013
Law_Dome	879.8	282.84	0.94	Rubino et al. 2013
Law_Dome	892	282.8	1.1	Mac Farling-Meure et al. 2006
Law_Dome	900.82	280.97	0.63	Rubino et al. 2013
Law_Dome	909.92	280.92	0.94	Rubino et al. 2013
Law_Dome	925	280.8	1.1	Mac Farling-Meure et al. 2006
Law_Dome	930.73	280.06	0.63	Rubino et al. 2013
Law_Dome	932.42	279.8	1.34	Rubino et al. 2013
Law_Dome	945	280.5	1.1	Mac Farling-Meure et al. 2006
Law_Dome	967.35	278.74	1.41	Rubino et al. 2013
Law_Dome	982	278.5	1.1	Mac Farling-Meure et al. 2006
Law_Dome	992.35	277.41	0.5	Rubino et al. 2013
Law_Dome	1006	279.1	1.1	Mac Farling-Meure et al. 2006
Law_Dome	1035.87	280.11	2.21	Rubino et al. 2013
Law_Dome	1053	278.9	1.1	Mac Farling-Meure et al. 2006
Law_Dome	1074.59	279.42	1.41	Rubino et al. 2013
Law_Dome	1093	279.3	1.1	Mac Farling-Meure et al. 2006
Law_Dome	1127.67	278.62	1.41	Rubino et al. 2013
Law_Dome	1151	278.5	1.1	Mac Farling-Meure et al. 2006
Law_Dome	1156.9	279.72	2.21	Rubino et al. 2013
Law_Dome	1186	278.5	1.1	Mac Farling-Meure et al. 2006
Law_Dome	1187.7	279.29	2.21	Rubino et al. 2013
Law_Dome	1219.57	279.99	0.5	Rubino et al. 2013
Law_Dome	1220	278.5	1.1	Mac Farling-Meure et al. 2006
Law_Dome	1248.75	277.1	0.5	Rubino et al. 2013
Law_Dome	1252	279.7	1.1	Mac Farling-Meure et al. 2006
Law_Dome	1280.82	278.45	0.5	Rubino et al. 2013
Law_Dome	1282	279.4	1.1	Mac Farling-Meure et al. 2006
Law_Dome	1313	279.59	0.5	Rubino et al. 2013
Law_Dome	1318	278.3	1.1	Mac Farling-Meure et al. 2006
Law_Dome	1335.48	277.87	0.5	Rubino et al. 2013
Law_Dome	1354	276.9	1.1	Mac Farling-Meure et al. 2006
Law_Dome	1367.59	276.2	0.5	Rubino et al. 2013
Law_Dome	1378	277.6	1.1	Mac Farling-Meure et al. 2006
Law_Dome	1392.53	278.46	3.85	Rubino et al. 2013
Law_Dome	1398.38	276.56	0.5	Rubino et al. 2013
Law_Dome	1413	276	1.1	Mac Farling-Meure et al. 2006
Law_Dome	1432.04	276.79	0.94	Rubino et al. 2013
Law_Dome	1450	276.4	1.1	Mac Farling-Meure et al. 2006
Law_Dome	1461.87	277.11	0.5	Rubino et al. 2013
Law_Dome	1489	276.7	1.1	Mac Farling-Meure et al. 2006
Law_Dome	1513.06	280	0.5	Rubino et al. 2013
Law_Dome	1522	276.9	1.1	Mac Farling-Meure et al. 2006
Law_Dome	1543.64	279.13	0.5	Rubino et al. 2013
Law_Dome	1565.77	277.25	0.5	Rubino et al. 2013
Law_Dome	1585	277	1.1	Mac Farling-Meure et al. 2006
Law_Dome	1592.67	277.8	0.5	Rubino et al. 2013
Law_Dome	1621	278.9	1.1	Mac Farling-Meure et al. 2006
Law_Dome	1632.45	281.69	0.5	Rubino et al. 2013
Law_Dome	1648	279.8	1.1	Mac Farling-Meure et al. 2006
Law_Dome	1654.4	280.91	0.5	Rubino et al. 2013
Law_Dome	1675.56	280.24	2.56	Rubino et al. 2013
Law_Dome	1676	280.1	1.1	Mac Farling-Meure et al. 2006
Law_Dome	1683.9	278.31	0.62	Rubino et al. 2013
Law_Dome	1709.4	280.25	0.62	Rubino et al. 2013
Law_Dome	1722	281.5	1.1	Mac Farling-Meure et al. 2006
Law_Dome	1748	280.7	1.1	Mac Farling-Meure et al. 2006
Law_Dome	1775.47	277.56	0.5	Rubino et al. 2013
Law_Dome	1782	280.1	1.1	Mac Farling-Meure et al. 2006
Law_Dome	1796.47	278.07	0.5	Rubino et al. 2013
Law_Dome	1814	278.1	1.1	Mac Farling-Meure et al. 2006
Law_Dome	1846	277.5	1.1	Mac Farling-Meure et al. 2006
Law_Dome	1894	277.4	1.1	Mac Farling-Meure et al. 2006
Law_Dome	1920	277.9	1.1	Mac Farling-Meure et al. 2006
Law_Dome	1949	276.7	1.1	Mac Farling-Meure et al. 2006
EDC	1901.97	278.7	0.7	Monnin et al. 2001; Monnin et al. 2004
EDC	1999.71	278	1.2	Monnin et al. 2001; Monnin et al. 2004
EDC	2093.36	276.9	0.7	Monnin et al. 2001; Monnin et al. 2004
EDC	2234.24	276.7	0.8	Monnin et al. 2001; Monnin et al. 2004
EDC	2265.55	276.7	0.8	Monnin et al. 2001; Monnin et al. 2004
EDC	2414.32	277.6	1.3	Monnin et al. 2001; Monnin et al. 2004
EDC	2526.12	277.9	0.5	Monnin et al. 2001; Monnin et al. 2004
EDC	2628.02	273.9	1.1	Monnin et al. 2001; Monnin et al. 2004
EDC	2708.48	278.9	0.6	Monnin et al. 2001; Monnin et al. 2004
EDC	2801.76	275.3	1.6	Monnin et al. 2001; Monnin et al. 2004
EDC	2904.55	274.7	1.2	Monnin et al. 2001; Monnin et al. 2004
EDC	2948.82	276.3	0.9	Monnin et al. 2001; Monnin et al. 2004
EDC	3056.6	274.6	0.8	Monnin et al. 2001; Monnin et al. 2004
EDC	3255.73	276.3	1.5	Monnin et al. 2001; Monnin et al. 2004
EDC	3283.66	273.1	1.1	Monnin et al. 2001; Monnin et al. 2004
EDC	3431.12	274	0.5	Monnin et al. 2001; Monnin et al. 2004
EDC	3528.29	275	0.6	Monnin et al. 2001; Monnin et al. 2004
EDC	3644.46	273.4	1.3	Monnin et al. 2001; Monnin et al. 2004
EDC	3693.41	273	0.8	Monnin et al. 2001; Monnin et al. 2004
EDC	3806.86	271.5	1	Monnin et al. 2001; Monnin et al. 2004
EDC	3856.17	275.4	0.5	Monnin et al. 2001; Monnin et al. 2004
EDC	3968.95	274.9	1.3	Monnin et al. 2001; Monnin et al. 2004
EDC	4108.67	271.7	1	Monnin et al. 2001; Monnin et al. 2004
EDC	4205.84	271.6	0.7	Monnin et al. 2001; Monnin et al. 2004
EDC	4275.08	272.8	0.8	Monnin et al. 2001; Monnin et al. 2004
EDC	4342.82	271.5	0.9	Monnin et al. 2001; Monnin et al. 2004
EDC	4494.36	271.1	0.8	Monnin et al. 2001; Monnin et al. 2004
EDC	4592.82	269.1	0.6	Monnin et al. 2001; Monnin et al. 2004
EDC	4647.46	269.8	1	Monnin et al. 2001; Monnin et al. 2004
EDC	4773	271.5	0.8	Monnin et al. 2001; Monnin et al. 2004
EDC	4921.2	270.7	0.5	Monnin et al. 2001; Monnin et al. 2004
EDC	4981.58	269.3	1	Monnin et al. 2001; Monnin et al. 2004
EDC	5086.79	268.6	1.1	Monnin et al. 2001; Monnin et al. 2004
EDC	5218.57	269.8	1.2	Monnin et al. 2001; Monnin et al. 2004
EDC	5311.18	267.6	0.6	Monnin et al. 2001; Monnin et al. 2004
EDC	5357.55	265.3	1.7	Monnin et al. 2001; Monnin et al. 2004
EDC	5533.29	265.2	0.8	Monnin et al. 2001; Monnin et al. 2004
EDC	5581.3	267.6	2	Monnin et al. 2001; Monnin et al. 2004
EDC	5757.61	265.9	0.9	Monnin et al. 2001; Monnin et al. 2004
EDC	5852.26	265.5	0.8	Monnin et al. 2001; Monnin et al. 2004
EDC	5934.09	260.7	1.6	Monnin et al. 2001; Monnin et al. 2004
EDC	5999.38	266.7	0.9	Monnin et al. 2001; Monnin et al. 2004
EDC	6089.81	265.5	0.8	Monnin et al. 2001; Monnin et al. 2004
EDC	6301.96	263.2	0.6	Monnin et al. 2001; Monnin et al. 2004
EDC	6337.21	262.7	0.9	Monnin et al. 2001; Monnin et al. 2004
EDC	6401.24	261.2	0.7	Monnin et al. 2001; Monnin et al. 2004
EDC	6572.29	261.1	0.5	Monnin et al. 2001; Monnin et al. 2004
EDC	6682.55	259.4	0.6	Monnin et al. 2001; Monnin et al. 2004
EDC	6769.65	262.1	0.9	Monnin et al. 2001; Monnin et al. 2004
EDC	6880.31	262.9	0.5	Monnin et al. 2001; Monnin et al. 2004
EDC	6970.08	258.1	1.4	Monnin et al. 2001; Monnin et al. 2004
EDC	7038.27	257.6	0.9	Monnin et al. 2001; Monnin et al. 2004
EDC	7188.07	262.3	0.9	Monnin et al. 2001; Monnin et al. 2004
EDC	7274.01	263	0.7	Monnin et al. 2001; Monnin et al. 2004
EDC	7405.32	260.7	0.6	Monnin et al. 2001; Monnin et al. 2004
EDC	7497.87	258.4	0.8	Monnin et al. 2001; Monnin et al. 2004
EDC	7661.37	260.1	0.6	Monnin et al. 2001; Monnin et al. 2004
EDC	7719.59	260.4	0.5	Monnin et al. 2001; Monnin et al. 2004
EDC	7860.18	259.7	0.9	Monnin et al. 2001; Monnin et al. 2004
EDC	7926.37	259.2	0.7	Monnin et al. 2001; Monnin et al. 2004
EDC	7975.85	260.8	1.4	Monnin et al. 2001; Monnin et al. 2004
EDC	8116.28	259.6	0.5	Monnin et al. 2001; Monnin et al. 2004
EDC	8194.8	259.3	0.9	Monnin et al. 2001; Monnin et al. 2004
EDC	8351.88	258.3	1.2	Monnin et al. 2001; Monnin et al. 2004
EDC	8459.68	261.3	0.9	Monnin et al. 2001; Monnin et al. 2004
EDC	8546.58	260.7	0.5	Monnin et al. 2001; Monnin et al. 2004
EDC	8710.68	261.8	1	Monnin et al. 2001; Monnin et al. 2004
EDC	8781.28	259	1.1	Monnin et al. 2001; Monnin et al. 2004
EDC	8911.85	260.9	0.7	Monnin et al. 2001; Monnin et al. 2004
EDC	8992.99	260.4	0.6	Monnin et al. 2001; Monnin et al. 2004
EDC	9060.17	259.3	1	Monnin et al. 2001; Monnin et al. 2004
EDC	9143.01	262	0.8	Monnin et al. 2001; Monnin et al. 2004
EDC	9295.31	263.7	1.2	Monnin et al. 2001; Monnin et al. 2004
EDC	9361.12	263.8	0.8	Monnin et al. 2001; Monnin et al. 2004
EDC	9436.7	265.2	0.9	Monnin et al. 2001; Monnin et al. 2004
EDC	9518.06	260.6	1.7	Monnin et al. 2001; Monnin et al. 2004
EDC	9524.44	260.9	0.6	Monnin et al. 2001; Monnin et al. 2004
EDC	9555.86	263	0.5	Monnin et al. 2001; Monnin et al. 2004
EDC	9573.27	263.8	1.2	Monnin et al. 2001; Monnin et al. 2004
EDC	9901.04	264.4	0.5	Monnin et al. 2001; Monnin et al. 2004
EDC	9992.61	264.2	0.9	Monnin et al. 2001; Monnin et al. 2004
EDC	10134.5	264	0.5	Monnin et al. 2001; Monnin et al. 2004
EDC	10192.9	263.4	0.5	Monnin et al. 2001; Monnin et al. 2004
EDC	10299.5	265.7	0.5	Monnin et al. 2001; Monnin et al. 2004
EDC	10366.6	264.9	0.5	Monnin et al. 2001; Monnin et al. 2004
EDC	10505.5	267.5	0.5	Monnin et al. 2001; Monnin et al. 2004
EDC	10680.5	266.9	0.6	Monnin et al. 2001; Monnin et al. 2004
EDC	10801.8	266	1.1	Monnin et al. 2001; Monnin et al. 2004
EDC	10835.7	265.1	1.6	Monnin et al. 2001; Monnin et al. 2004
EDC	10954.5	267.6	0.7	Monnin et al. 2001; Monnin et al. 2004
WDC_adjusted	274.082	275.97	0.7	Ahn et al. 2012; Bauska et al. 2015
WDC_adjusted	275.852	276.47	0.6	Ahn et al. 2012; Bauska et al. 2015
WDC_adjusted	283.85	274.57	0.5	Ahn et al. 2012; Bauska et al. 2015
WDC_adjusted	290.164	274.87	0.7	Ahn et al. 2012; Bauska et al. 2015
WDC_adjusted	293.536	277.37	0.5	Ahn et al. 2012; Bauska et al. 2015
WDC_adjusted	302.511	277.77	0.5	Ahn et al. 2012; Bauska et al. 2015
WDC_adjusted	311.008	275.77	0.9	Ahn et al. 2012; Bauska et al. 2015
WDC_adjusted	311.04	276.07	0.6	Ahn et al. 2012; Bauska et al. 2015
WDC_adjusted	319.277	275.67	1	Ahn et al. 2012; Bauska et al. 2015
WDC_adjusted	319.958	278.97	0.5	Ahn et al. 2012; Bauska et al. 2015
WDC_adjusted	323.394	278.17	0.5	Ahn et al. 2012; Bauska et al. 2015
WDC_adjusted	328.684	277.77	0.5	Ahn et al. 2012; Bauska et al. 2015
WDC_adjusted	335.238	275.47	0.6	Ahn et al. 2012; Bauska et al. 2015
WDC_adjusted	336.965	276.77	1.1	Ahn et al. 2012; Bauska et al. 2015
WDC_adjusted	342.903	279.07	0.5	Ahn et al. 2012; Bauska et al. 2015
WDC_adjusted	346.303	277.07	0.5	Ahn et al. 2012; Bauska et al. 2015
WDC_adjusted	354.261	278.37	0.8	Ahn et al. 2012; Bauska et al. 2015
WDC_adjusted	354.301	277.77	0.9	Ahn et al. 2012; Bauska et al. 2015
WDC_adjusted	360.653	276.77	0.7	Ahn et al. 2012; Bauska et al. 2015
WDC_adjusted	363.387	281.37	0.5	Ahn et al. 2012; Bauska et al. 2015
WDC_adjusted	369.525	280.07	1.2	Ahn et al. 2012; Bauska et al. 2015
WDC_adjusted	376.435	280.77	0.9	Ahn et al. 2012; Bauska et al. 2015
WDC_adjusted	382.719	283.27	0.9	Ahn et al. 2012; Bauska et al. 2015
WDC_adjusted	394.379	282.37	0.6	Ahn et al. 2012; Bauska et al. 2015
WDC_adjusted	405.479	282.67	0.5	Ahn et al. 2012; Bauska et al. 2015
WDC_adjusted	411.64	280.77	1.5	Ahn et al. 2012; Bauska et al. 2015
WDC_adjusted	423.159	283.17	0.5	Ahn et al. 2012; Bauska et al. 2015
WDC_adjusted	429.384	281.57	0.5	Ahn et al. 2012; Bauska et al. 2015
WDC_adjusted	439.658	282.37	0.9	Ahn et al. 2012; Bauska et al. 2015
WDC_adjusted	444.754	282.17	0.8	Ahn et al. 2012; Bauska et al. 2015
WDC_adjusted	457.108	282.17	0.5	Ahn et al. 2012; Bauska et al. 2015
WDC_adjusted	465.943	279.07	0.5	Ahn et al. 2012; Bauska et al. 2015
WDC_adjusted	475.22	279.57	0.5	Ahn et al. 2012; Bauska et al. 2015
WDC_adjusted	484.905	280.17	0.7	Ahn et al. 2012; Bauska et al. 2015
WDC_adjusted	490.343	280.67	0.5	Ahn et al. 2012; Bauska et al. 2015
WDC_adjusted	500.473	277.97	0.5	Ahn et al. 2012; Bauska et al. 2015
WDC_adjusted	511.037	280.37	0.5	Ahn et al. 2012; Bauska et al. 2015
WDC_adjusted	519.535	278.77	1.7	Ahn et al. 2012; Bauska et al. 2015
WDC_adjusted	529.188	279.37	0.5	Ahn et al. 2012; Bauska et al. 2015
WDC_adjusted	536.35	281.47	0.5	Ahn et al. 2012; Bauska et al. 2015
WDC_adjusted	545.037	279.37	0.5	Ahn et al. 2012; Bauska et al. 2015
WDC_adjusted	551.611	281.67	1.4	Ahn et al. 2012; Bauska et al. 2015
WDC_adjusted	566.392	282.07	0.6	Ahn et al. 2012; Bauska et al. 2015
WDC_adjusted	575.998	280.37	0.6	Ahn et al. 2012; Bauska et al. 2015
WDC_adjusted	578.984	280.97	0.9	Ahn et al. 2012; Bauska et al. 2015
WDC_adjusted	588.241	282.17	0.5	Ahn et al. 2012; Bauska et al. 2015
WDC_adjusted	600.733	281.57	1.3	Ahn et al. 2012; Bauska et al. 2015
WDC_adjusted	607.558	280.57	0.7	Ahn et al. 2012; Bauska et al. 2015
WDC_adjusted	617.537	281.77	0.9	Ahn et al. 2012; Bauska et al. 2015
WDC_adjusted	628.856	281.37	0.7	Ahn et al. 2012; Bauska et al. 2015
WDC_adjusted	637.364	281.27	0.5	Ahn et al. 2012; Bauska et al. 2015
WDC_adjusted	645.521	282.27	0.5	Ahn et al. 2012; Bauska et al. 2015
WDC_adjusted	654.43	280.67	0.5	Ahn et al. 2012; Bauska et al. 2015
WDC_adjusted	659.509	281.27	1.3	Ahn et al. 2012; Bauska et al. 2015
WDC_adjusted	669.746	281.57	1.2	Ahn et al. 2012; Bauska et al. 2015
WDC_adjusted	677.164	280.57	1.3	Ahn et al. 2012; Bauska et al. 2015
WDC_adjusted	685.864	281.77	0.8	Ahn et al. 2012; Bauska et al. 2015
WDC_adjusted	694.588	282.97	1.1	Ahn et al. 2012; Bauska et al. 2015
WDC_adjusted	699.135	281.87	0.5	Ahn et al. 2012; Bauska et al. 2015
WDC_adjusted	701.999	280.07	0.8	Ahn et al. 2012; Bauska et al. 2015
WDC_adjusted	708.036	278.97	0.5	Ahn et al. 2012; Bauska et al. 2015
WDC_adjusted	708.521	281.17	0.8	Ahn et al. 2012; Bauska et al. 2015
WDC_adjusted	722.025	280.47	1.3	Ahn et al. 2012; Bauska et al. 2015
WDC_adjusted	725.19	281.67	0.9	Ahn et al. 2012; Bauska et al. 2015
WDC_adjusted	734.584	283.07	1.9	Ahn et al. 2012; Bauska et al. 2015
WDC_adjusted	742.321	280.97	1.1	Ahn et al. 2012; Bauska et al. 2015
WDC_adjusted	743.217	283.77	0.5	Ahn et al. 2012; Bauska et al. 2015
WDC_adjusted	749.034	281.07	0.6	Ahn et al. 2012; Bauska et al. 2015
WDC_adjusted	755.917	281.17	0.5	Ahn et al. 2012; Bauska et al. 2015
WDC_adjusted	758.308	284.37	1.2	Ahn et al. 2012; Bauska et al. 2015
WDC_adjusted	759.895	281.57	0.5	Ahn et al. 2012; Bauska et al. 2015
WDC_adjusted	770.905	283.37	1.1	Ahn et al. 2012; Bauska et al. 2015
WDC_adjusted	777.861	282.57	1.3	Ahn et al. 2012; Bauska et al. 2015
WDC_adjusted	781.722	281.97	0.8	Ahn et al. 2012; Bauska et al. 2015
WDC_adjusted	791.187	283.17	0.5	Ahn et al. 2012; Bauska et al. 2015
WDC_adjusted	795.052	281.57	0.8	Ahn et al. 2012; Bauska et al. 2015
WDC_adjusted	811.345	284.27	1.2	Ahn et al. 2012; Bauska et al. 2015
WDC_adjusted	812.447	282.17	0.5	Ahn et al. 2012; Bauska et al. 2015
WDC_adjusted	817.528	281.47	0.5	Ahn et al. 2012; Bauska et al. 2015
WDC_adjusted	829.146	282.37	0.8	Ahn et al. 2012; Bauska et al. 2015
WDC_adjusted	835.549	282.97	0.6	Ahn et al. 2012; Bauska et al. 2015
WDC_adjusted	845.863	282.77	0.8	Ahn et al. 2012; Bauska et al. 2015
WDC_adjusted	845.875	282.17	0.5	Ahn et al. 2012; Bauska et al. 2015
WDC_adjusted	859.569	283.37	1.4	Ahn et al. 2012; Bauska et al. 2015
WDC_adjusted	863.716	282.87	0.8	Ahn et al. 2012; Bauska et al. 2015
WDC_adjusted	872.313	282.27	0.5	Ahn et al. 2012; Bauska et al. 2015
WDC_adjusted	880.521	282.67	0.5	Ahn et al. 2012; Bauska et al. 2015
WDC_adjusted	880.757	282.27	0.6	Ahn et al. 2012; Bauska et al. 2015
WDC_adjusted	885.939	281.37	0.8	Ahn et al. 2012; Bauska et al. 2015
WDC_adjusted	891.139	280.17	0.5	Ahn et al. 2012; Bauska et al. 2015
WDC_adjusted	896.744	282.57	1.1	Ahn et al. 2012; Bauska et al. 2015
WDC_adjusted	913.51	281.47	1.3	Ahn et al. 2012; Bauska et al. 2015
WDC_adjusted	913.66	280.77	1	Ahn et al. 2012; Bauska et al. 2015
WDC_adjusted	917.248	278.97	1.2	Ahn et al. 2012; Bauska et al. 2015
WDC_adjusted	918.268	279.17	0.5	Ahn et al. 2012; Bauska et al. 2015
WDC_adjusted	920.337	277.47	1.2	Ahn et al. 2012; Bauska et al. 2015
WDC_adjusted	922.306	280.37	1.3	Ahn et al. 2012; Bauska et al. 2015
WDC_adjusted	928.894	279.77	1	Ahn et al. 2012; Bauska et al. 2015
WDC_adjusted	938.708	280.37	0.7	Ahn et al. 2012; Bauska et al. 2015
WDC_adjusted	942.773	280.87	1.4	Ahn et al. 2012; Bauska et al. 2015
WDC_adjusted	955.687	279.57	1.3	Ahn et al. 2012; Bauska et al. 2015
WDC_adjusted	957.561	278.87	0.6	Ahn et al. 2012; Bauska et al. 2015
WDC_adjusted	965.805	278.87	0.6	Ahn et al. 2012; Bauska et al. 2015
WDC_adjusted	972.404	277.77	0.9	Ahn et al. 2012; Bauska et al. 2015
WDC_adjusted	989.399	278.47	0.7	Ahn et al. 2012; Bauska et al. 2015
WDC_adjusted	997.796	278.97	1.1	Ahn et al. 2012; Bauska et al. 2015
WDC_adjusted	1006.5	277.67	0.9	Ahn et al. 2012; Bauska et al. 2015
WDC_adjusted	1023.61	277.47	1.2	Ahn et al. 2012; Bauska et al. 2015
WDC_adjusted	1040.68	277.47	0.5	Ahn et al. 2012; Bauska et al. 2015
WDC_adjusted	1057.65	280.37	0.5	Ahn et al. 2012; Bauska et al. 2015
WDC_adjusted	1074.2	277.17	0.5	Ahn et al. 2012; Bauska et al. 2015
WDC_adjusted	1091.72	276.97	0.5	Ahn et al. 2012; Bauska et al. 2015
WDC_adjusted	1108.7	279.37	0.7	Ahn et al. 2012; Bauska et al. 2015
WDC_adjusted	1125.71	277.07	1.9	Ahn et al. 2012; Bauska et al. 2015
WDC_adjusted	1142.42	277.17	0.6	Ahn et al. 2012; Bauska et al. 2015
WDC_adjusted	1151.24	277.57	0.5	Ahn et al. 2012; Bauska et al. 2015
WDC_adjusted	1159.64	276.37	0.9	Ahn et al. 2012; Bauska et al. 2015
WDC_adjusted	1176.88	277.77	0.7	Ahn et al. 2012; Bauska et al. 2015
WDC_adjusted	1192.86	277.47	0.9	Ahn et al. 2012; Bauska et al. 2015
WDC_adjusted	1209.8	277.57	0.5	Ahn et al. 2012; Bauska et al. 2015
WDC_adjusted	8806.92	261.84	3.37	Marcott et al. 2014
WDC_adjusted	8900.1	259.39	1.43	Marcott et al. 2014
WDC_adjusted	8994.88	262.8	1.42	Marcott et al. 2014
WDC_adjusted	9091.43	257.89	1.85	Marcott et al. 2014
WDC_adjusted	9188.69	264.54	3.85	Marcott et al. 2014
WDC_adjusted	9284.45	263.17	0.5	Marcott et al. 2014
WDC_adjusted	9380.03	257.74	1.06	Marcott et al. 2014
WDC_adjusted	9473.11	259.49	3.36	Marcott et al. 2014
WDC_adjusted	9567.86	265.11	1.69	Marcott et al. 2014
WDC_adjusted	9669.91	258.91	2.18	Marcott et al. 2014
WDC_adjusted	9760.97	263.76	2.13	Marcott et al. 2014
WDC_adjusted	9864.48	259.86	0.69	Marcott et al. 2014
WDC_adjusted	9958.59	264.62	1.25	Marcott et al. 2014
WDC_adjusted	10058.8	261.99	2.46	Marcott et al. 2014
WDC_adjusted	10159.8	261.13	2.52	Marcott et al. 2014
WDC_adjusted	10260.8	261.38	1.43	Marcott et al. 2014
WDC_adjusted	10362.6	261.48	2.75	Marcott et al. 2014
WDC_adjusted	10462.9	265.22	1.01	Marcott et al. 2014
WDC_adjusted	10564.6	274.87	1.37	Marcott et al. 2014
WDC_adjusted	10666.3	262.05	0.96	Marcott et al. 2014
WDC_adjusted	10768.8	265.44	2.13	Marcott et al. 2014
WDC_adjusted	10864.8	265.75	1.97	Marcott et al. 2014
WDC_adjusted	10962.5	269.88	0.99	Marcott et al. 2014
WDC_adjusted	11060.3	262	3.26	Marcott et al. 2014
WDC_adjusted	11153.5	270.97	3.66	Marcott et al. 2014
WDC_adjusted	11244.2	262.75	1.67	Marcott et al. 2014
WDC_adjusted	11288.1	262.78	1.29	Marcott et al. 2014
WDC_adjusted	11305.3	266.1	2.55	Marcott et al. 2014
WDC_adjusted	11323.5	262.42	2.04	Marcott et al. 2014
WDC_adjusted	11341.3	268.08	2.11	Marcott et al. 2014
WDC_adjusted	11358.8	266.81	0.7	Marcott et al. 2014
WDC_adjusted	11377	267.04	2.52	Marcott et al. 2014
WDC_adjusted	11393.3	265.11	0.85	Marcott et al. 2014
WDC_adjusted	11410.4	265.6	1.15	Marcott et al. 2014
WDC_adjusted	11427.1	267.45	0.85	Marcott et al. 2014
WDC_adjusted	11446.5	264.84	0.66	Marcott et al. 2014
WDC_adjusted	11461.4	260.68	1.42	Marcott et al. 2014
WDC_adjusted	11478.7	265.03	0.5	Marcott et al. 2014
WDC_adjusted	11494.9	258.64	0.5	Marcott et al. 2014
WDC_adjusted	11512.2	259.24	1.52	Marcott et al. 2014
WDC_adjusted	11529.6	264.16	2.41	Marcott et al. 2014
WDC_adjusted	11548.4	255.07	1.34	Marcott et al. 2014
WDC_adjusted	11565	245.49	0.5	Marcott et al. 2014
WDC_adjusted	11583.6	252.56	0.88	Marcott et al. 2014
WDC_adjusted	11602.2	251.93	1.46	Marcott et al. 2014
WDC_adjusted	11621.6	253.98	1.26	Marcott et al. 2014
WDC_adjusted	11641.3	253.83	1.4	Marcott et al. 2014
WDC_adjusted	11660.7	256.68	1.48	Marcott et al. 2014
WDC_adjusted	11680.8	256.19	0.5	Marcott et al. 2014
WDC_adjusted	11703.5	256.47	1.78	Marcott et al. 2014
WDC_adjusted	11721.5	255.11	1.48	Marcott et al. 2014
WDC_adjusted	11743.7	252.25	1.34	Marcott et al. 2014
WDC_adjusted	11764.2	251.57	1.59	Marcott et al. 2014
WDC_adjusted	11785	249.5	0.58	Marcott et al. 2014
WDC_adjusted	11806.8	253.84	1.16	Marcott et al. 2014
WDC_adjusted	11828.7	256.51	5.26	Marcott et al. 2014
WDC_adjusted	11850.3	246.86	2.04	Marcott et al. 2014
WDC_adjusted	11873.1	251.93	1.3	Marcott et al. 2014
WDC_adjusted	11895.1	253.33	1.39	Marcott et al. 2014
WDC_adjusted	11918.1	245.79	1.45	Marcott et al. 2014
WDC_adjusted	11939.8	246.35	0.5	Marcott et al. 2014
WDC_adjusted	11963.2	251.04	0.7	Marcott et al. 2014
WDC_adjusted	11984.8	248.97	2.57	Marcott et al. 2014
WDC_adjusted	12007.2	253.6	1.99	Marcott et al. 2014
WDC_adjusted	12029	250.96	0.87	Marcott et al. 2014
WDC_adjusted	12050.7	249.08	1.41	Marcott et al. 2014
WDC_adjusted	12073	249.36	0.85	Marcott et al. 2014
WDC_adjusted	12095.4	248.91	0.73	Marcott et al. 2014
WDC_adjusted	12116.8	247.59	1.23	Marcott et al. 2014
WDC_adjusted	12139	247.17	1.6	Marcott et al. 2014
WDC_adjusted	12160.1	246.89	1.48	Marcott et al. 2014
WDC_adjusted	12184.2	247.32	1.33	Marcott et al. 2014
WDC_adjusted	12204.6	246.86	0.5	Marcott et al. 2014
WDC_adjusted	12226.9	248.67	1.37	Marcott et al. 2014
WDC_adjusted	12249.4	244.91	0.76	Marcott et al. 2014
WDC_adjusted	12270.1	242.25	1.16	Marcott et al. 2014
WDC_adjusted	12292.6	240.94	1.21	Marcott et al. 2014
WDC_adjusted	12314.6	244.34	1.45	Marcott et al. 2014
WDC_adjusted	12336.2	245.61	0.82	Marcott et al. 2014
WDC_adjusted	12358.3	243.77	0.56	Marcott et al. 2014
WDC_adjusted	12381	244.12	0.79	Marcott et al. 2014
WDC_adjusted	12402.7	242.36	1.18	Marcott et al. 2014
WDC_adjusted	12425.5	244.68	1.29	Marcott et al. 2014
WDC_adjusted	12447	247.86	1.72	Marcott et al. 2014
WDC_adjusted	12469.1	242.21	1.21	Marcott et al. 2014
WDC_adjusted	12491.3	244.96	0.5	Marcott et al. 2014
WDC_adjusted	12513.6	246.03	1.18	Marcott et al. 2014
WDC_adjusted	12535.6	244.88	0.5	Marcott et al. 2014
WDC_adjusted	12559.1	241.89	1.68	Marcott et al. 2014
WDC_adjusted	12580.2	240.47	0.96	Marcott et al. 2014
WDC_adjusted	12602.1	242.18	0.96	Marcott et al. 2014
WDC_adjusted	12625.3	239.53	1.07	Marcott et al. 2014
WDC_adjusted	12646.3	245.24	0.5	Marcott et al. 2014
WDC_adjusted	12668.4	237.96	1.12	Marcott et al. 2014
WDC_adjusted	12690.1	239.44	2.09	Marcott et al. 2014
WDC_adjusted	12712	240.17	1.95	Marcott et al. 2014
WDC_adjusted	12734	240.09	1.34	Marcott et al. 2014
WDC_adjusted	12754.8	237.29	1.29	Marcott et al. 2014
WDC_adjusted	12776.5	239.18	1.3	Marcott et al. 2014
WDC_adjusted	12797.1	237.38	0.79	Marcott et al. 2014
WDC_adjusted	12817.7	236.73	1.12	Marcott et al. 2014
WDC_adjusted	12839.5	236.12	2.82	Marcott et al. 2014
WDC_adjusted	12859.3	238.65	0.95	Marcott et al. 2014
WDC_adjusted	12879.9	235.09	0.81	Marcott et al. 2014
WDC_adjusted	12900.4	237.36	2.09	Marcott et al. 2014
WDC_adjusted	12921.1	232.62	0.5	Marcott et al. 2014
WDC_adjusted	12941.8	236.8	1.94	Marcott et al. 2014
WDC_adjusted	12962.7	235.85	2.24	Marcott et al. 2014
WDC_adjusted	12983	239.5	1.16	Marcott et al. 2014
WDC_adjusted	13025.1	232.76	0.5	Marcott et al. 2014
WDC_adjusted	13068.1	234.85	0.96	Marcott et al. 2014
WDC_adjusted	13111.6	237.35	0.69	Marcott et al. 2014
WDC_adjusted	13162.1	238.36	0.5	Marcott et al. 2014
WDC_adjusted	13199	234.8	0.5	Marcott et al. 2014
WDC_adjusted	13310.3	235.77	1.87	Marcott et al. 2014
WDC_adjusted	13376.7	238.19	1.41	Marcott et al. 2014
WDC_adjusted	13420.9	233.77	0.5	Marcott et al. 2014
WDC_adjusted	13486.5	241.8	0.5	Marcott et al. 2014
WDC_adjusted	13528.2	236.49	0.5	Marcott et al. 2014
WDC_adjusted	13593.2	239.53	1.23	Marcott et al. 2014
WDC_adjusted	13637.1	239.05	2.22	Marcott et al. 2014
WDC_adjusted	13705.3	237.02	0.5	Marcott et al. 2014
WDC_adjusted	13750.2	235.89	0.85	Marcott et al. 2014
WDC_adjusted	13820.6	238.51	0.57	Marcott et al. 2014
WDC_adjusted	13881	233.86	1.04	Marcott et al. 2014
WDC_adjusted	13904.6	235.81	1.09	Marcott et al. 2014
WDC_adjusted	13941.9	239.21	1.17	Marcott et al. 2014
WDC_adjusted	13964.5	230.82	1.52	Marcott et al. 2014
WDC_adjusted	13999.7	234.34	0.5	Marcott et al. 2014
WDC_adjusted	14035.9	237.18	0.5	Marcott et al. 2014
WDC_adjusted	14059.9	237.3	0.81	Marcott et al. 2014
WDC_adjusted	14083.7	236.3	1.89	Marcott et al. 2014
WDC_adjusted	14118.1	234.54	1.19	Marcott et al. 2014
WDC_adjusted	14153.7	238.15	1.33	Marcott et al. 2014
WDC_adjusted	14177.8	236.98	0.5	Marcott et al. 2014
WDC_adjusted	14189	233.74	1.1	Marcott et al. 2014
WDC_adjusted	14223.5	240.02	1.09	Marcott et al. 2014
WDC_adjusted	14235.5	236.33	0.5	Marcott et al. 2014
WDC_adjusted	14256.7	238.27	1.05	Marcott et al. 2014
WDC_adjusted	14290.1	240.49	1.42	Marcott et al. 2014
WDC_adjusted	14301.4	240.54	1.76	Marcott et al. 2014
WDC_adjusted	14322.8	238.89	0.5	Marcott et al. 2014
WDC_adjusted	14343.6	236.55	0.77	Marcott et al. 2014
WDC_adjusted	14376.1	240	2.25	Marcott et al. 2014
WDC_adjusted	14399	239.08	1.27	Marcott et al. 2014
WDC_adjusted	14408.9	241.11	0.81	Marcott et al. 2014
WDC_adjusted	14419.6	233.77	0.56	Marcott et al. 2014
WDC_adjusted	14430.9	239.67	0.5	Marcott et al. 2014
WDC_adjusted	14441.3	237.8	1.46	Marcott et al. 2014
WDC_adjusted	14452.4	237.71	1.74	Marcott et al. 2014
WDC_adjusted	14463.8	235.91	1.14	Marcott et al. 2014
WDC_adjusted	14473.7	233.25	0.61	Marcott et al. 2014
WDC_adjusted	14485.2	235.53	0.85	Marcott et al. 2014
WDC_adjusted	14496.1	235.91	0.76	Marcott et al. 2014
WDC_adjusted	14508	238.04	1.12	Marcott et al. 2014
WDC_adjusted	14524.2	236.06	0.6	Marcott et al. 2014
WDC_adjusted	14530.1	232.56	0.5	Marcott et al. 2014
WDC_adjusted	14540.5	231.36	0.5	Marcott et al. 2014
WDC_adjusted	14551.8	232.28	1.04	Marcott et al. 2014
WDC_adjusted	14562.4	235.43	0.5	Marcott et al. 2014
WDC_adjusted	14574.4	226.85	0.5	Marcott et al. 2014
WDC_adjusted	14585.6	226.12	0.77	Marcott et al. 2014
WDC_adjusted	14596.8	228.47	1.1	Marcott et al. 2014
WDC_adjusted	14608.6	232.48	1.23	Marcott et al. 2014
WDC_adjusted	14620.5	229.42	1.1	Marcott et al. 2014
WDC_adjusted	14637.2	225.84	0.75	Marcott et al. 2014
WDC_adjusted	14642.7	222.58	0.78	Marcott et al. 2014
WDC_adjusted	14653.4	225.33	1.12	Marcott et al. 2014
WDC_adjusted	14665.8	225.73	0.5	Marcott et al. 2014
WDC_adjusted	14676.9	226.44	1.02	Marcott et al. 2014
WDC_adjusted	14689.5	225.52	0.5	Marcott et al. 2014
WDC_adjusted	14700.5	224.45	0.7	Marcott et al. 2014
WDC_adjusted	14713.4	226.34	0.5	Marcott et al. 2014
WDC_adjusted	14723.6	225.81	0.5	Marcott et al. 2014
WDC_adjusted	14735.8	231.11	1.47	Marcott et al. 2014
WDC_adjusted	14747.6	230.16	0.59	Marcott et al. 2014
WDC_adjusted	14759.5	225.79	1.11	Marcott et al. 2014
WDC_adjusted	14771.4	228.57	1.24	Marcott et al. 2014
WDC_adjusted	14783.3	226.66	0.54	Marcott et al. 2014
WDC_adjusted	14794.9	226.3	0.53	Marcott et al. 2014
WDC_adjusted	14807.5	226.41	0.5	Marcott et al. 2014
WDC_adjusted	14832.1	226.83	1.23	Marcott et al. 2014
WDC_adjusted	14856.9	227.73	2.09	Marcott et al. 2014
WDC_adjusted	14867.4	225.59	1.22	Marcott et al. 2014
WDC_adjusted	14891.5	226.31	1.02	Marcott et al. 2014
WDC_adjusted	14915.3	223.32	0.84	Marcott et al. 2014
WDC_adjusted	14953.5	226.93	0.5	Marcott et al. 2014
WDC_adjusted	14976.8	232.41	0.5	Marcott et al. 2014
WDC_adjusted	15013.2	227.61	0.63	Marcott et al. 2014
WDC_adjusted	15036.8	226.75	0.89	Marcott et al. 2014
WDC_adjusted	15060.6	225.78	1.04	Marcott et al. 2014
WDC_adjusted	15098.2	228.12	0.5	Marcott et al. 2014
WDC_adjusted	15121	226.21	1.21	Marcott et al. 2014
WDC_adjusted	15157.4	223.71	0.92	Marcott et al. 2014
WDC_adjusted	15194.6	225.58	1.42	Marcott et al. 2014
WDC_adjusted	15218.8	226.86	0.96	Marcott et al. 2014
WDC_adjusted	15256.5	223.33	1.57	Marcott et al. 2014
WDC_adjusted	15282.4	222.68	0.75	Marcott et al. 2014
WDC_adjusted	15334.9	221.21	1.38	Marcott et al. 2014
WDC_adjusted	15417.2	221.47	0.5	Marcott et al. 2014
WDC_adjusted	15517.2	220.7	1.37	Marcott et al. 2014
WDC_adjusted	15574.8	220.1	0.57	Marcott et al. 2014
WDC_adjusted	15636.3	222.8	1.87	Marcott et al. 2014
WDC_adjusted	15710.3	220.3	0.5	Marcott et al. 2014
WDC_adjusted	15787	221.45	0.65	Marcott et al. 2014
WDC_adjusted	15802.3	221.71	0.64	Marcott et al. 2014
WDC_adjusted	15860.7	221.66	2.06	Marcott et al. 2014
WDC_adjusted	15864	222.35	0.5	Marcott et al. 2014
WDC_adjusted	15879.1	220.33	0.89	Marcott et al. 2014
WDC_adjusted	15895.6	222.42	1.43	Marcott et al. 2014
WDC_adjusted	15946.1	222.18	0.82	Marcott et al. 2014
WDC_adjusted	15978.4	220.35	1.31	Marcott et al. 2014
WDC_adjusted	16013.7	222.8	1.02	Marcott et al. 2014
WDC_adjusted	16030.3	224.13	0.5	Marcott et al. 2014
WDC_adjusted	16048.9	219.43	1.18	Marcott et al. 2014
WDC_adjusted	16069.7	225.26	1.21	Marcott et al. 2014
WDC_adjusted	16084.8	221.18	0.55	Marcott et al. 2014
WDC_adjusted	16102.5	218.43	1.06	Marcott et al. 2014
WDC_adjusted	16121.7	216.5	0.97	Marcott et al. 2014
WDC_adjusted	16139.5	212.16	0.59	Marcott et al. 2014
WDC_adjusted	16158.6	210.78	0.75	Marcott et al. 2014
WDC_adjusted	16177.6	212.54	0.6	Marcott et al. 2014
WDC_adjusted	16197.6	210.37	1.19	Marcott et al. 2014
WDC_adjusted	16216.2	212.77	1.2	Marcott et al. 2014
WDC_adjusted	16236.4	209.15	0.5	Marcott et al. 2014
WDC_adjusted	16255.5	207.45	0.82	Marcott et al. 2014
WDC_adjusted	16274.4	210.89	0.94	Marcott et al. 2014
WDC_adjusted	16294.3	209.73	1.81	Marcott et al. 2014
WDC_adjusted	16319.9	215.13	0.5	Marcott et al. 2014
WDC_adjusted	16332.7	211.88	1.11	Marcott et al. 2014
WDC_adjusted	16371.5	205.89	0.5	Marcott et al. 2014
WDC_adjusted	16411.4	206.59	0.52	Marcott et al. 2014
WDC_adjusted	16450.1	206.4	0.84	Marcott et al. 2014
WDC_adjusted	16516.4	211.09	0.81	Marcott et al. 2014
WDC_adjusted	16593.7	208.19	1.1	Marcott et al. 2014
WDC_adjusted	16654.7	203.47	0.96	Marcott et al. 2014
WDC_adjusted	16727.8	203.13	0.96	Marcott et al. 2014
WDC_adjusted	16788.4	200.87	0.68	Marcott et al. 2014
WDC_adjusted	16854.5	202.26	1.09	Marcott et al. 2014
WDC_adjusted	16952.3	200.04	1.05	Marcott et al. 2014
WDC_adjusted	17024	196.57	1.3	Marcott et al. 2014
WDC_adjusted	17098.2	196.23	0.78	Marcott et al. 2014
WDC_adjusted	17148.5	193.82	0.5	Marcott et al. 2014
WDC_adjusted	17173.2	192.59	0.5	Marcott et al. 2014
WDC_adjusted	17222.2	188.44	0.91	Marcott et al. 2014
WDC_adjusted	17247.6	190.96	0.5	Marcott et al. 2014
WDC_adjusted	17271.8	189.83	0.5	Marcott et al. 2014
WDC_adjusted	17296.1	188.7	0.5	Marcott et al. 2014
WDC_adjusted	17322.6	190.94	0.5	Marcott et al. 2014
WDC_adjusted	17348	189.42	0.5	Marcott et al. 2014
WDC_adjusted	17373.8	189.53	0.5	Marcott et al. 2014
WDC_adjusted	17399	190.31	0.61	Marcott et al. 2014
WDC_adjusted	17425.4	190.56	0.5	Marcott et al. 2014
WDC_adjusted	17451.2	194.9	0.86	Marcott et al. 2014
WDC_adjusted	17477.1	193.73	0.5	Marcott et al. 2014
WDC_adjusted	17503.3	191.15	1.23	Marcott et al. 2014
WDC_adjusted	17531.8	192.32	0.56	Marcott et al. 2014
WDC_adjusted	17556.5	189.46	1.33	Marcott et al. 2014
WDC_adjusted	17583.1	187.46	0.56	Marcott et al. 2014
WDC_adjusted	17612	188.35	0.5	Marcott et al. 2014
WDC_adjusted	17637.5	189.64	0.5	Marcott et al. 2014
WDC_adjusted	17665.1	185.19	0.66	Marcott et al. 2014
WDC_adjusted	17692.9	189.15	1.24	Marcott et al. 2014
WDC_adjusted	17722.4	187.46	0.72	Marcott et al. 2014
WDC_adjusted	17747.6	188.2	1.19	Marcott et al. 2014
WDC_adjusted	17775.7	189.66	0.5	Marcott et al. 2014
WDC_adjusted	17803.7	186.48	0.98	Marcott et al. 2014
WDC_adjusted	17833.4	186.6	0.5	Marcott et al. 2014
WDC_adjusted	17861.9	186.9	0.64	Marcott et al. 2014
WDC_adjusted	17894.6	185.73	1.1	Marcott et al. 2014
WDC_adjusted	17921.3	185.67	0.5	Marcott et al. 2014
WDC_adjusted	17952.2	186.58	0.5	Marcott et al. 2014
WDC_adjusted	17983	186.53	1.48	Marcott et al. 2014
WDC_adjusted	18013.1	182.82	0.5	Marcott et al. 2014
WDC_adjusted	18045.7	186.95	1.13	Marcott et al. 2014
WDC_adjusted	18076.8	183.59	0.95	Marcott et al. 2014
WDC_adjusted	18108	186.82	0.5	Marcott et al. 2014
WDC_adjusted	18139.7	186.46	1.16	Marcott et al. 2014
WDC_adjusted	18171.4	186.97	0.5	Marcott et al. 2014
WDC_adjusted	18201.4	185.06	0.84	Marcott et al. 2014
WDC_adjusted	18236.6	186.67	0.5	Marcott et al. 2014
WDC_adjusted	18268.6	186.15	1.16	Marcott et al. 2014
WDC_adjusted	18300.3	186.41	0.75	Marcott et al. 2014
WDC_adjusted	18336.2	185.39	1.07	Marcott et al. 2014
WDC_adjusted	18365.3	185.03	0.7	Marcott et al. 2014
WDC_adjusted	18397.9	185.61	0.5	Marcott et al. 2014
WDC_adjusted	18463.6	186.51	0.62	Marcott et al. 2014
WDC_adjusted	18559.8	191.84	0.5	Marcott et al. 2014
WDC_adjusted	18628	189.21	1.01	Marcott et al. 2014
WDC_adjusted	18685.5	190.91	1.1	Marcott et al. 2014
WDC_adjusted	18717	186.38	0.82	Marcott et al. 2014
WDC_adjusted	18749.4	186.44	0.53	Marcott et al. 2014
WDC_adjusted	18877.6	190.65	1.75	Marcott et al. 2014
WDC_adjusted	19039.2	189.03	1.12	Marcott et al. 2014
WDC_adjusted	19169.7	189.52	0.84	Marcott et al. 2014
WDC_adjusted	19331.1	189.46	1.3	Marcott et al. 2014
WDC_adjusted	19459.6	186.89	0.5	Marcott et al. 2014
WDC_adjusted	19522.6	189.36	0.59	Marcott et al. 2014
WDC_adjusted	19683.7	191.54	0.53	Marcott et al. 2014
WDC_adjusted	19778.6	194	0.5	Marcott et al. 2014
WDC_adjusted	19914.8	191.66	0.75	Marcott et al. 2014
WDC_adjusted	20112	188.41	1.21	Marcott et al. 2014
WDC_adjusted	20304.7	187.93	0.65	Marcott et al. 2014
WDC_adjusted	20431.1	191.87	0.69	Marcott et al. 2014
WDC_adjusted	20558.5	185.7	0.93	Marcott et al. 2014
WDC_adjusted	20719.8	190.6	1.09	Marcott et al. 2014
WDC_adjusted	20853.5	188.81	0.82	Marcott et al. 2014
WDC_adjusted	20956.6	186.34	0.87	Marcott et al. 2014
WDC_adjusted	21098.7	187.99	0.5	Marcott et al. 2014
WDC_adjusted	21230.5	185.18	1.16	Marcott et al. 2014
WDC_adjusted	21444.5	183.17	0.5	Marcott et al. 2014
WDC_adjusted	21672.1	185.9	0.5	Marcott et al. 2014
WDC_adjusted	21796.7	188.72	0.95	Marcott et al. 2014
WDC_adjusted	21936.8	185.32	1.55	Marcott et al. 2014
WDC_adjusted	22110	189.21	0.99	Marcott et al. 2014
WDC_adjusted	22246.5	190.02	1.3	Marcott et al. 2014
WDC_adjusted	22491.3	191.89	0.75	Marcott et al. 2014
WDC_adjusted	22556.2	187.91	1.31	Marcott et al. 2014
WDC_adjusted	22625.9	189.18	1.26	Marcott et al. 2014
WDC_adjusted	22718.5	193.94	1.19	Marcott et al. 2014
WDC_adjusted	22801.3	193.91	0.85	Marcott et al. 2014
WDC_adjusted	22840.8	192.88	0.5	Marcott et al. 2014
WDC_adjusted	22909.5	191.49	0.69	Marcott et al. 2014
Siple_Dome	21925.9	184.46	0.5	Ahn and Brook 2014
Siple_Dome	22292.2	187.22	0.5	Ahn and Brook 2014
Siple_Dome	22347.6	187.02	1.25	Ahn and Brook 2014
Siple_Dome	22550.1	184.68	0.5	Ahn and Brook 2014
Siple_Dome	22604.1	185.21	1.63	Ahn and Brook 2014
Siple_Dome	22650.8	188.49	0.5	Ahn and Brook 2014
Siple_Dome	22749.3	190.01	0.5	Ahn and Brook 2014
Siple_Dome	22833.6	186.13	0.5	Ahn and Brook 2014
Siple_Dome	22994	189.4	1.13	Ahn and Brook 2014
Siple_Dome	23013.8	190.53	0.64	Ahn and Brook 2014
Siple_Dome	23107.3	190.08	0.82	Ahn and Brook 2014
Siple_Dome	23185	188.6	0.87	Ahn and Brook 2014
Siple_Dome	23276.7	197.67	1.29	Ahn and Brook 2014
Siple_Dome	23358.4	193.53	1.72	Ahn and Brook 2014
Siple_Dome	23445.2	186.78	0.5	Ahn and Brook 2014
Siple_Dome	23600.5	187.99	0.5	Ahn and Brook 2014
Siple_Dome	23873.8	183.13	0.5	Ahn and Brook 2014
Siple_Dome	24077.7	184.68	0.62	Ahn and Brook 2014
Siple_Dome	24269.8	186.73	0.92	Ahn and Brook 2014
Siple_Dome	24643.6	180.57	2.72	Ahn and Brook 2014
Siple_Dome	25163.6	180.69	0.78	Ahn and Brook 2014
Siple_Dome	25351.1	182.66	0.5	Ahn and Brook 2014
Siple_Dome	25543.6	183.38	0.62	Ahn and Brook 2014
Siple_Dome	25786	186.54	0.58	Ahn and Brook 2014
Siple_Dome	26016	184.52	0.5	Ahn and Brook 2014
Siple_Dome	26254.5	184.57	0.52	Ahn and Brook 2014
Siple_Dome	26315	183.77	0.53	Ahn and Brook 2014
Siple_Dome	26460.7	186.01	0.81	Ahn and Brook 2014
Siple_Dome	26537.1	185.51	0.53	Ahn and Brook 2014
Siple_Dome	26703.7	185.44	0.5	Ahn and Brook 2014
Siple_Dome	26857.8	186.43	0.5	Ahn and Brook 2014
Siple_Dome	26954.9	188.08	0.8	Ahn and Brook 2014
Siple_Dome	27042	187.39	0.5	Ahn and Brook 2014
Siple_Dome	27084.8	186.27	0.5	Ahn and Brook 2014
Siple_Dome	27170.2	194.93	0.5	Ahn and Brook 2014
Siple_Dome	27280.1	190.06	0.5	Ahn and Brook 2014
Siple_Dome	27441.9	191.95	0.84	Ahn and Brook 2014
Siple_Dome	27502.8	191.23	1.92	Ahn and Brook 2014
Siple_Dome	27549.7	191.53	1.94	Ahn and Brook 2014
Siple_Dome	27586.4	191.95	0.5	Ahn and Brook 2014
Siple_Dome	27661.3	191.46	0.69	Ahn and Brook 2014
Siple_Dome	27687	192.71	0.5	Ahn and Brook 2014
Siple_Dome	27714.1	190.61	1.64	Ahn and Brook 2014
Siple_Dome	27718.6	189.3	0.5	Ahn and Brook 2014
Siple_Dome	27820.7	187.59	0.87	Ahn and Brook 2014
Siple_Dome	27866.4	190.58	0.5	Ahn and Brook 2014
Siple_Dome	27885	189.28	0.5	Ahn and Brook 2014
Siple_Dome	27927.1	188.99	0.5	Ahn and Brook 2014
Siple_Dome	27973.2	189.29	0.5	Ahn and Brook 2014
Siple_Dome	28097.3	189.96	0.64	Ahn and Brook 2014
Siple_Dome	28214.1	191.82	0.5	Ahn and Brook 2014
Siple_Dome	28271.6	191.59	0.5	Ahn and Brook 2014
Siple_Dome	28369.7	192.63	1.67	Ahn and Brook 2014
Siple_Dome	28413.9	189.16	0.5	Ahn and Brook 2014
Siple_Dome	28426.9	189.65	0.56	Ahn and Brook 2014
Siple_Dome	28577.4	193.1	0.5	Ahn and Brook 2014
Siple_Dome	28626.4	192.82	0.5	Ahn and Brook 2014
Siple_Dome	28724.3	193.8	0.5	Ahn and Brook 2014
Siple_Dome	28841.9	193.89	0.5	Ahn and Brook 2014
Siple_Dome	28902.7	192.69	0.54	Ahn and Brook 2014
Siple_Dome	28948.6	193.26	0.73	Ahn and Brook 2014
Siple_Dome	29008.9	192.87	0.5	Ahn and Brook 2014
Siple_Dome	29150.7	192.26	0.5	Ahn and Brook 2014
Siple_Dome	29205.3	188.1	0.5	Ahn and Brook 2014
Siple_Dome	29249.6	192.39	0.97	Ahn and Brook 2014
Siple_Dome	29323.9	191.01	0.89	Ahn and Brook 2014
Siple_Dome	29366.1	189.83	0.5	Ahn and Brook 2014
Siple_Dome	29410.2	189.21	0.66	Ahn and Brook 2014
Siple_Dome	29609.2	189.24	0.5	Ahn and Brook 2014
Siple_Dome	29681.2	189.77	0.5	Ahn and Brook 2014
Siple_Dome	29742.8	191.28	0.5	Ahn and Brook 2014
Siple_Dome	29837.8	190.97	0.5	Ahn and Brook 2014
Siple_Dome	29952.1	191.38	1.23	Ahn and Brook 2014
Siple_Dome	29999	191.57	0.5	Ahn and Brook 2014
Siple_Dome	30101.5	188.25	0.59	Ahn and Brook 2014
Siple_Dome	30181.7	188.48	0.62	Ahn and Brook 2014
Siple_Dome	30277.9	186.52	0.5	Ahn and Brook 2014
Siple_Dome	30312.7	185.99	0.6	Ahn and Brook 2014
Siple_Dome	30400.5	184.3	0.5	Ahn and Brook 2014
Siple_Dome	30528.8	182.94	0.5	Ahn and Brook 2014
Siple_Dome	30713	187.14	0.5	Ahn and Brook 2014
Siple_Dome	30775.7	190.33	0.73	Ahn and Brook 2014
Siple_Dome	31105.2	188	0.5	Ahn and Brook 2014
Siple_Dome	31356.4	188.48	0.78	Ahn and Brook 2014
Siple_Dome	31524.1	189.95	0.5	Ahn and Brook 2014
Siple_Dome	31792.1	193.71	1.23	Ahn and Brook 2014
Siple_Dome	31818.4	192.93	1.13	Ahn and Brook 2014
Siple_Dome	31933.9	192.51	0.5	Ahn and Brook 2014
Siple_Dome	32026.9	193.33	0.5	Ahn and Brook 2014
Siple_Dome	32079.6	193.91	1.12	Ahn and Brook 2014
Siple_Dome	32147.5	196.42	0.5	Ahn and Brook 2014
Siple_Dome	32150.6	196.91	1.31	Ahn and Brook 2014
Siple_Dome	32307.9	192.47	1.94	Ahn and Brook 2014
Siple_Dome	32361.2	195.25	0.5	Ahn and Brook 2014
Siple_Dome	32434.8	194.11	0.53	Ahn and Brook 2014
Siple_Dome	32511.1	194.61	0.5	Ahn and Brook 2014
Siple_Dome	32594.6	194.43	0.5	Ahn and Brook 2014
Siple_Dome	32677.8	195.08	0.5	Ahn and Brook 2014
Siple_Dome	32714.1	195.94	0.5	Ahn and Brook 2014
Siple_Dome	32813.1	199.3	2.55	Ahn and Brook 2014
Siple_Dome	32880.9	196.7	0.8	Ahn and Brook 2014
Siple_Dome	33009	196.33	0.5	Ahn and Brook 2014
Siple_Dome	33148.3	197.65	0.5	Ahn and Brook 2014
Siple_Dome	33417.5	196.9	0.54	Ahn and Brook 2014
Siple_Dome	33491.4	197.13	0.5	Ahn and Brook 2014
Siple_Dome	33555.3	197.8	0.5	Ahn and Brook 2014
Siple_Dome	33758.1	200.03	0.69	Ahn and Brook 2014
Siple_Dome	33841	195.63	0.74	Ahn and Brook 2014
Siple_Dome	33885.7	195.27	0.5	Ahn and Brook 2014
Siple_Dome	33907.5	194.46	0.66	Ahn and Brook 2014
Siple_Dome	33925.9	194.47	0.5	Ahn and Brook 2014
Siple_Dome	33957	196.47	0.5	Ahn and Brook 2014
Siple_Dome	33991.5	195.41	0.5	Ahn and Brook 2014
Siple_Dome	34064.2	195.93	1.02	Ahn and Brook 2014
Siple_Dome	34190.3	194.89	0.62	Ahn and Brook 2014
Siple_Dome	34250.8	195.79	0.76	Ahn and Brook 2014
Siple_Dome	34312.8	196.27	0.5	Ahn and Brook 2014
Siple_Dome	34334.4	196.2	0.5	Ahn and Brook 2014
Siple_Dome	34556.9	199.65	0.74	Ahn and Brook 2014
Siple_Dome	34602.6	199.49	0.64	Ahn and Brook 2014
Siple_Dome	34620	200.29	0.5	Ahn and Brook 2014
Siple_Dome	34647.8	198.89	0.98	Ahn and Brook 2014
Siple_Dome	34710.6	197.16	1.2	Ahn and Brook 2014
Siple_Dome	34825.6	202.8	0.5	Ahn and Brook 2014
Siple_Dome	34866.8	203.09	0.5	Ahn and Brook 2014
Siple_Dome	35089.6	198.78	0.57	Ahn and Brook 2014
Siple_Dome	35165.8	203.6	0.5	Ahn and Brook 2014
Siple_Dome	35281.7	205.38	0.5	Ahn and Brook 2014
Siple_Dome	35337	204.47	1.22	Ahn and Brook 2014
Siple_Dome	35359.4	203.62	0.87	Ahn and Brook 2014
Siple_Dome	35383	201.36	0.5	Ahn and Brook 2014
Siple_Dome	35445.8	200.3	0.8	Ahn and Brook 2014
Siple_Dome	35497.1	201.06	1.01	Ahn and Brook 2014
Siple_Dome	35508.5	202.04	0.9	Ahn and Brook 2014
Siple_Dome	35530.7	201.89	0.65	Ahn and Brook 2014
Siple_Dome	35568	201.83	0.99	Ahn and Brook 2014
Siple_Dome	35672.5	201.81	0.5	Ahn and Brook 2014
Siple_Dome	35701.6	200.5	0.63	Ahn and Brook 2014
Siple_Dome	35854.6	203.29	1.07	Ahn and Brook 2014
Siple_Dome	35948.3	198.8	0.5	Ahn and Brook 2014
Siple_Dome	36086.5	204.12	1.32	Ahn and Brook 2014
Siple_Dome	36173.1	201.78	0.5	Ahn and Brook 2014
Siple_Dome	36261.8	200.09	0.63	Ahn and Brook 2014
Siple_Dome	36506.3	198.96	0.95	Ahn and Brook 2014
Siple_Dome	36591.8	205.1	1.14	Ahn and Brook 2014
Siple_Dome	36669.6	203.77	0.5	Ahn and Brook 2014
Siple_Dome	36712.8	203.75	0.5	Ahn and Brook 2014
Siple_Dome	36820.2	202.76	1.16	Ahn and Brook 2014
Siple_Dome	36939.8	203.51	0.5	Ahn and Brook 2014
Siple_Dome	37023.4	206.36	1.13	Ahn and Brook 2014
Siple_Dome	37118.6	210.16	0.89	Ahn and Brook 2014
Siple_Dome	37143.2	207.35	0.5	Ahn and Brook 2014
Siple_Dome	37296.5	208.25	0.95	Ahn and Brook 2014
Siple_Dome	37302	209.66	0.59	Ahn and Brook 2014
Siple_Dome	37338.1	206.59	0.5	Ahn and Brook 2014
Siple_Dome	37431	212.51	1.47	Ahn and Brook 2014
Siple_Dome	37461.3	209.84	0.53	Ahn and Brook 2014
Siple_Dome	37618.6	214.3	0.5	Ahn and Brook 2014
Siple_Dome	37647.5	212.14	0.72	Ahn and Brook 2014
Siple_Dome	37777.2	212.09	1.62	Ahn and Brook 2014
Siple_Dome	37895	214.21	1.09	Ahn and Brook 2014
Siple_Dome	38000.3	211.21	0.68	Ahn and Brook 2014
Siple_Dome	38088.5	214.36	1.48	Ahn and Brook 2014
Siple_Dome	38165.6	208.34	0.59	Ahn and Brook 2014
Siple_Dome	38192.4	206.52	0.5	Ahn and Brook 2014
Siple_Dome	38284.2	207.41	0.5	Ahn and Brook 2014
Siple_Dome	38359.2	208	0.67	Ahn and Brook 2014
Siple_Dome	38412.8	210.79	0.64	Ahn and Brook 2014
Siple_Dome	38472.9	207.23	0.5	Ahn and Brook 2014
Siple_Dome	38533.2	210.08	0.5	Ahn and Brook 2014
Siple_Dome	38573.6	208.23	1.98	Ahn and Brook 2014
Siple_Dome	38621.8	204.79	0.5	Ahn and Brook 2014
Siple_Dome	38670.8	204.46	0.74	Ahn and Brook 2014
Siple_Dome	38723.4	206.54	0.5	Ahn and Brook 2014
Siple_Dome	38812.6	206.09	0.5	Ahn and Brook 2014
Siple_Dome	38874.7	205.65	0.5	Ahn and Brook 2014
Siple_Dome	38955.6	205.99	1.31	Ahn and Brook 2014
Siple_Dome	38976.8	202.34	1.42	Ahn and Brook 2014
Siple_Dome	39053.6	204.28	0.68	Ahn and Brook 2014
Siple_Dome	39120.5	207.32	0.5	Ahn and Brook 2014
Siple_Dome	39265.7	208.69	1.7	Ahn and Brook 2014
Siple_Dome	39303.2	209.5	0.5	Ahn and Brook 2014
Siple_Dome	39319.9	209.33	0.5	Ahn and Brook 2014
Siple_Dome	39339.8	207.87	0.79	Ahn and Brook 2014
Siple_Dome	39379.4	204.78	1.06	Ahn and Brook 2014
Siple_Dome	39402.9	191.53	0.9	Ahn and Brook 2014
Siple_Dome	39454.4	198.14	1.03	Ahn and Brook 2014
Siple_Dome	39515.4	200.4	1.36	Ahn and Brook 2014
Siple_Dome	39621	195.7	2.08	Ahn and Brook 2014
Siple_Dome	39709.2	196.67	1.06	Ahn and Brook 2014
Siple_Dome	39757.1	193.58	1.16	Ahn and Brook 2014
Siple_Dome	39885	193.87	0.5	Ahn and Brook 2014
Siple_Dome	39900.5	197.55	0.67	Ahn and Brook 2014
References:
Ahn, J., Brook, E. J. (2014) Siple Dome ice reveals two modes of millennial CO2 change during the last ice age. Nature Communications 5, 3723 .
Ahn, J., Brook, E. J., Mitchell, L., Rosen, J., McConnell, J. R., Taylor, K., Etheridge, D., Rubino, M. (2012) Atmospheric CO2 over the last 1000 years: A high-resolution record from the West Antarctic Ice Sheet (WAIS) Divide ice core. Global Biogeochemical Cycles 26, 5GB2027.
Bauska, T. K., Joos, F., Mix, A. C., Roth, R., Ahn, J., Brook, E. J. (2015) Links between atmospheric carbon dioxide, the land carbon reservoir and climate over the past millennium. Nature Geoscience 8, 383–387.
MacFarling-Meure, C., Etheridge, D., Trudinger, C., Langenfelds, R., van Ommen, T., Smith, A., Elkins, J. (2006): Law Dome CO2, CH4 and N2O ice core records extended to 2000 years BP. Geophysical Research Letters 33, L14 810.
Marcott, S. A., Bauska, T. K., Buizert, C., Steig, E. J., Rosen, J. L., Cuffey, K. M., Fudge, T. J., Severinghaus, J. P., Ahn, J., Kalk, M. L.,McConnell, J. R., Sowers, T., Taylor, K. C., White, J. W., Brook, E. J. (2014) Centennial scale changes in the global carbon cycle during the last deglaciation. Nature 514, 616–619.
Monnin, E., Indermühle, A., Dällenbach, A., Flückiger, J., Stauffer, B., Stocker, T. F., Raynaud, D., Barnola, J.-M. (2001) Atmospheric CO2 concentrations over the last glacial termination. Science 291, 112–114.
Monnin, E., Steig, E. J., Siegenthaler, U., Kawamura, K., Schwander, J., Stauffer, B., Stocker, T. F., Morse, D. L., Barnola, J.-M., Bel-lier, B., Raynaud, D., Fischer, H. (2004) Evidence for sustantial accumulation rate variability in Antarctica during the Holocene through synchronization of CO2 in the Taylor Dome, Dome C and DML ice cores. Earth and Planetary Science Letters 224, 45–54.
Rubino, M., Etheridge, D. M., Trudinger, C. M., Allison, C. E., Battle, M. O., Langenfelds, R. L., Steele, L. P., Curran, M., Bender, M.,White, J. W. C., Jenk, T. M., Blunier, T., Francey, R. J. (2013) A revised 1000-year atmospheric δ13C-CO2 record from Law Dome and South Pole, Antarctica. Journal of Geophysical Research: Atmospheres 118, 8482–8499.
Tierney, J.E., Russell, J.M., Huang, Y. (2010) A molecular perspective on Late Quaternary climate and vegetation change in the Lake Tanganyika basin, East Africa. Quaternary Science Reviews 29, 787-800.
Woltering, M., Johnson, T.C., Werne, J.P., Schouten, S. Sinninghe Damsté, J.S. (2011) Late Pleistocene temperature histroy of Southeast Africa: A TEX86 temperature record from Lake Malawi. Palaeogeography, Palaeoclimatology, Palaeoecology 303, 93-102
